# Supplementary material for: Formation of macrocyclic ring systems by carbonylation of trifunctional P/B/B frustrated Lewis pairs
Source: Chem Sci. 2017 Dec 14;9(6):1544–50. doi: 10.1039/c7sc04394e (PMC5890323; doi:10.1039/c7sc04394e)
Supplement: Supplementary file 2 [file SC-009-C7SC04394E-s002.cif]

# Electronic Supplementary Material (ESI) for Chemical Science.
# This journal is © The Royal Society of Chemistry 2017

####################################################################### 
# 
# This file contains crystal structure data downloaded from the 
# Cambridge Structural Database (CSD) hosted by the Cambridge 
# Crystallographic Data Centre (CCDC).
# 
# Full information about CCDC data access policies and citation 
# guidelines are available at http://www.ccdc.cam.ac.uk/access/V1 
# 
# Audit and citation data items may have been added by the CCDC. 
# Please retain this information to preserve the provenance of 
# this file and to allow appropriate attribution of the data. 
# 
#######################################################################

data_erk8532
_database_code_depnum_ccdc_archive 'CCDC 1549697'
_audit_update_record             
;
2017-05-12 deposited with the CCDC.
2017-12-14 downloaded from the CCDC.
;

_chemical_name_systematic        ?
_chemical_name_common            ?
_chemical_formula_moiety         ?
_chemical_formula_sum            'C106 H66 B4 F40 O2 P2'
_chemical_formula_iupac          ?
_chemical_formula_weight         2236.76
_chemical_absolute_configuration .

_chemical_melting_point          ?

_space_group_crystal_system      orthorhombic
_space_group_name_H-M_alt        'P n a 21'
_space_group_name_Hall           'P 2c -2n'
loop_
_space_group_symop_operation_xyz
'x, y, z'
'-x, -y, z+1/2'
'x+1/2, -y+1/2, z'
'-x+1/2, y+1/2, z+1/2'

_cell_length_a                   23.2043(10)
_cell_length_b                   30.9754(12)
_cell_length_c                   14.8030(6)
_cell_angle_alpha                90
_cell_angle_beta                 90
_cell_angle_gamma                90
_cell_volume                     10639.8(8)
_cell_formula_units_Z            4
_cell_measurement_reflns_used    9081
_cell_measurement_theta_min      2.8532
_cell_measurement_theta_max      63.1310
_cell_measurement_temperature    100.(2)

_exptl_crystal_description       needle
_exptl_crystal_colour            colourless
_exptl_crystal_size_max          0.173
_exptl_crystal_size_mid          0.064
_exptl_crystal_size_min          0.046
_exptl_crystal_density_diffrn    1.396
_exptl_crystal_density_meas      ?
_exptl_crystal_density_method    'not measured'
_exptl_crystal_F_000             4512

_exptl_absorpt_coefficient_mu    1.430
_exptl_absorpt_correction_type   multi-scan
_exptl_absorpt_process_details   
;
Bruker AXS (2014). SADABS, Version 2014/2, Bruker AXS Inc., Madison, Wisconsin,
USA.
;
_exptl_absorpt_correction_T_min  0.83
_exptl_absorpt_correction_T_max  0.94

_exptl_special_details           
;
;

_diffrn_ambient_temperature      100.(2)

_diffrn_source                   'Cu ImS'
_diffrn_source_type              'micro focus tube'

_diffrn_radiation_type           ' Cu K\a'
_diffrn_radiation_wavelength     1.54178
_diffrn_radiation_monochromator  'MX mirror'

_diffrn_measurement_device_type  'Bruker D8 Venture PHOTON 100 CMOS'
_diffrn_measurement_method       'omega and phi scans'

_diffrn_detector_area_resol_mean 10.4167

_diffrn_reflns_number            130938
_diffrn_reflns_av_R_equivalents  0.1146
_diffrn_reflns_av_unetI/netI     0.1086
_diffrn_reflns_theta_min         2.85
_diffrn_reflns_theta_max         60.00
_diffrn_reflns_theta_full        60.00
_diffrn_measured_fraction_theta_max 0.955
_diffrn_measured_fraction_theta_full 0.955
_diffrn_reflns_limit_h_min       -25
_diffrn_reflns_limit_h_max       25
_diffrn_reflns_limit_k_min       -33
_diffrn_reflns_limit_k_max       34
_diffrn_reflns_limit_l_min       -12
_diffrn_reflns_limit_l_max       16

_refine_special_details          
;
Reflections were merged by SHELXL according to the crystal
class for the calculation of statistics and refinement.

_reflns_Friedel_fraction is defined as the number of unique
Friedel pairs measured divided by the number that would be
possible theoretically, ignoring centric projections and
systematic absences.
;

_reflns_number_total             12974
_reflns_number_gt                10263
_reflns_threshold_expression     'I > 2\s(I)'

_refine_ls_structure_factor_coef Fsqd
_refine_ls_matrix_type           full
_refine_ls_R_factor_all          0.1371
_refine_ls_R_factor_gt           0.1081
_refine_ls_wR_factor_gt          0.1951
_refine_ls_wR_factor_ref         0.2058
_refine_ls_goodness_of_fit_ref   1.161
_refine_ls_restrained_S_all      1.149
_refine_ls_number_reflns         12974
_refine_ls_number_parameters     1399
_refine_ls_number_restraints     925
_refine_ls_number_constraints    ?
_refine_ls_hydrogen_treatment    constr
_refine_ls_weighting_scheme      calc
_refine_ls_weighting_details     
'w=1/[\s^2^(Fo^2^)+(0.0515P)^2^+73.6117P] where P=(Fo^2^+2Fc^2^)/3'

_atom_sites_solution_hydrogens   geom
_atom_sites_solution_primary     ?
_atom_sites_solution_secondary   ?

_refine_ls_shift/su_max          0.001
_refine_ls_shift/su_mean         0.000
_refine_diff_density_max         0.578
_refine_diff_density_min         -0.465
_refine_ls_extinction_method     none
_refine_ls_extinction_coef       ?
_refine_ls_abs_structure_details 
;

Flack x determined using 2887 quotients [(I+)-(I-)]/[(I+)+(I-)]
(Parsons, Flack and Wagner, Acta Cryst. B69 (2013) 249-259).
;
_refine_ls_abs_structure_Flack   0.05(2)

loop_
_atom_type_symbol
_atom_type_description
_atom_type_scat_dispersion_real
_atom_type_scat_dispersion_imag
_atom_type_scat_source
C C 0.0181 0.0091 'International Tables Vol C Tables 4.2.6.8 and 6.1.1.4'
H H 0.0000 0.0000 'International Tables Vol C Tables 4.2.6.8 and 6.1.1.4'
B B 0.0090 0.0039 'International Tables Vol C Tables 4.2.6.8 and 6.1.1.4'
O O 0.0492 0.0322 'International Tables Vol C Tables 4.2.6.8 and 6.1.1.4'
F F 0.0727 0.0534 'International Tables Vol C Tables 4.2.6.8 and 6.1.1.4'
P P 0.2955 0.4335 'International Tables Vol C Tables 4.2.6.8 and 6.1.1.4'

_computing_data_collection       'APEX2 v.2014.1.1 (Bruker AXS Inc., 2014)'
_computing_cell_refinement       'SAINT V8.37A (Bruker AXS Inc., 2015)'
_computing_data_reduction        'SAINT V8.37A (Bruker AXS Inc., 2015)'
_computing_structure_solution    'SHELXL-2014 (Sheldrick, 2014)'
_computing_structure_refinement  'SHELXL-2014/7 (Sheldrick, 2014)'
_computing_molecular_graphics    'XP (Sheldrick, 2014)'
_computing_publication_material  'SHELXL-2014 (Sheldrick, 2014)'

loop_
_atom_site_type_symbol
_atom_site_label
_atom_site_fract_x
_atom_site_fract_y
_atom_site_fract_z
_atom_site_U_iso_or_equiv
_atom_site_adp_type
_atom_site_calc_flag
_atom_site_refinement_flags_adp
_atom_site_refinement_flags_occupancy
_atom_site_refinement_flags_posn
_atom_site_occupancy
_atom_site_disorder_assembly
_atom_site_disorder_group
P P1 0.27148(13) 0.24817(10) 0.4679(3) 0.0115(8) Uani d U . . 1 . .
P P2 0.28150(12) 0.49508(9) 0.4502(3) 0.0096(8) Uani d U . . 1 . .
B B1 0.3588(6) 0.2562(4) 0.4550(12) 0.011(3) Uani d U . . 1 . .
B B2 0.1971(6) 0.3598(5) 0.5993(12) 0.015(4) Uani d U . . 1 . .
B B3 0.2374(6) 0.4887(5) 0.5695(12) 0.016(4) Uani d U . . 1 . .
B B4 0.3911(6) 0.3848(4) 0.4059(11) 0.010(4) Uani d U . . 1 . .
O O1 0.3832(3) 0.3345(2) 0.4354(6) 0.008(2) Uani d U . . 1 . .
O O2 0.2167(3) 0.4102(2) 0.6001(6) 0.014(2) Uani d U . . 1 . .
C C1A 0.2605(5) 0.2707(4) 0.3567(9) 0.006(3) Uani d U . . 1 . .
H H101 0.2676 0.2486 0.3098 0.007 Uiso calc U . R 1 . .
H H102 0.2204 0.2812 0.3503 0.007 Uiso calc U . R 1 . .
C C2A 0.3034(5) 0.3085(4) 0.3464(10) 0.008(3) Uani d U . . 1 . .
H H201 0.3189 0.309 0.2841 0.01 Uiso calc U . R 1 . .
H H202 0.2833 0.3362 0.3573 0.01 Uiso calc U . R 1 . .
C C3A 0.3511(5) 0.3036(4) 0.4115(10) 0.011(3) Uani d U . . 1 . .
C C4A 0.2300(5) 0.2844(4) 0.5413(9) 0.010(3) Uani d U . . 1 . .
H H401 0.1886 0.2791 0.5297 0.012 Uiso calc U . R 1 . .
H H402 0.2376 0.2759 0.6047 0.012 Uiso calc U . R 1 . .
C C5A 0.2404(6) 0.3332(4) 0.5335(10) 0.017(3) Uani d U . . 1 . .
H H501 0.2343 0.3424 0.4702 0.021 Uiso calc U . R 1 . .
H H502 0.2808 0.3397 0.55 0.021 Uiso calc U . R 1 . .
C C11A 0.2425(5) 0.1933(4) 0.4803(10) 0.013(3) Uani d U . . 1 . .
C C12A 0.2534(5) 0.1713(4) 0.5637(10) 0.014(3) Uani d U . . 1 . .
C C13A 0.2412(6) 0.1265(4) 0.5672(11) 0.022(4) Uani d U . . 1 . .
H H13A 0.2507 0.1108 0.6203 0.026 Uiso calc U . R 1 . .
C C14A 0.2162(6) 0.1053(5) 0.4965(11) 0.025(4) Uani d U . . 1 . .
H H14A 0.2097 0.0751 0.4999 0.03 Uiso calc U . R 1 . .
C C15A 0.2008(5) 0.1275(4) 0.4215(11) 0.022(4) Uani d U . . 1 . .
H H15A 0.1808 0.1127 0.375 0.026 Uiso calc U . R 1 . .
C C16A 0.2129(5) 0.1715(4) 0.4095(10) 0.015(3) Uani d U . . 1 . .
C C21A 0.2725(5) 0.1910(4) 0.6505(10) 0.017(3) Uani d U . . 1 . .
C C22A 0.3287(6) 0.1839(4) 0.6867(11) 0.024(4) Uani d U . . 1 . .
C C23A 0.3391(6) 0.2009(4) 0.7739(11) 0.026(4) Uani d U . . 1 . .
H H23A 0.3763 0.1968 0.7994 0.031 Uiso calc U . R 1 . .
C C24A 0.3008(6) 0.2221(4) 0.8219(11) 0.027(4) Uani d U . . 1 . .
C C25A 0.2451(6) 0.2268(4) 0.7880(11) 0.025(4) Uani d U . . 1 . .
H H25A 0.217 0.2419 0.8224 0.03 Uiso calc U . R 1 . .
C C26A 0.2304(5) 0.2096(4) 0.7038(10) 0.015(3) Uani d U . . 1 . .
C C27A 0.3740(6) 0.1583(4) 0.6414(11) 0.024(4) Uani d U . . 1 . .
H H27A 0.4034 0.15 0.6856 0.037 Uiso calc U . R 1 . .
H H27B 0.3917 0.1757 0.5936 0.037 Uiso calc U . R 1 . .
H H27C 0.3568 0.1323 0.615 0.037 Uiso calc U . R 1 . .
C C28A 0.3165(7) 0.2395(5) 0.9131(12) 0.045(5) Uani d U . . 1 . .
H H28A 0.3406 0.2184 0.9449 0.068 Uiso calc U . R 1 . .
H H28B 0.2814 0.2448 0.9481 0.068 Uiso calc U . R 1 . .
H H28C 0.3379 0.2665 0.906 0.068 Uiso calc U . R 1 . .
C C29A 0.1670(6) 0.2095(4) 0.6794(12) 0.030(4) Uani d U . . 1 . .
H H29A 0.1619 0.2214 0.6186 0.045 Uiso calc U . R 1 . .
H H29B 0.1456 0.2271 0.7229 0.045 Uiso calc U . R 1 . .
H H29C 0.1523 0.1798 0.6808 0.045 Uiso calc U . R 1 . .
C C31A 0.1883(5) 0.1924(4) 0.3272(10) 0.013(3) Uani d U . . 1 . .
C C32A 0.1359(6) 0.2133(4) 0.3340(11) 0.022(4) Uani d U . . 1 . .
C C33A 0.1121(7) 0.2313(5) 0.2552(12) 0.038(4) Uani d U . . 1 . .
H H33A 0.0772 0.2471 0.2597 0.045 Uiso calc U . R 1 . .
C C34A 0.1376(7) 0.2268(5) 0.1716(13) 0.043(5) Uani d U . . 1 . .
C C35A 0.1880(7) 0.2044(5) 0.1661(12) 0.034(4) Uani d U . . 1 . .
H H35A 0.2064 0.2009 0.1092 0.041 Uiso calc U . R 1 . .
C C36A 0.2127(6) 0.1866(4) 0.2423(11) 0.023(4) Uani d U . . 1 . .
C C37A 0.1032(6) 0.2168(4) 0.4216(10) 0.025(4) Uani d U . . 1 . .
H H37A 0.1015 0.1885 0.4507 0.037 Uiso calc U . R 1 . .
H H37B 0.064 0.2271 0.4095 0.037 Uiso calc U . R 1 . .
H H37C 0.1228 0.2373 0.4616 0.037 Uiso calc U . R 1 . .
C C38A 0.1075(9) 0.2462(7) 0.0885(14) 0.068(6) Uani d U . . 1 . .
H H38A 0.1214 0.2757 0.0788 0.103 Uiso calc U . R 1 . .
H H38B 0.0657 0.2467 0.0987 0.103 Uiso calc U . R 1 . .
H H38C 0.1161 0.2286 0.0352 0.103 Uiso calc U . R 1 . .
C C39A 0.2682(6) 0.1624(5) 0.2283(12) 0.037(4) Uani d U . . 1 . .
H H39A 0.2778 0.1463 0.2833 0.055 Uiso calc U . R 1 . .
H H39B 0.2991 0.1829 0.2146 0.055 Uiso calc U . R 1 . .
H H39C 0.2637 0.1422 0.1779 0.055 Uiso calc U . R 1 . .
C C41A 0.3798(5) 0.2239(4) 0.3733(10) 0.012(3) Uani d U . . 1 . .
C C42A 0.3776(5) 0.1781(4) 0.3781(10) 0.018(3) Uani d U . . 1 . .
C C43A 0.4030(6) 0.1507(5) 0.3165(11) 0.027(4) Uani d U . . 1 . .
C C44A 0.4333(6) 0.1677(5) 0.2487(12) 0.031(4) Uani d U . . 1 . .
C C45A 0.4359(6) 0.2123(5) 0.2372(11) 0.027(4) Uani d U . . 1 . .
C C46A 0.4103(6) 0.2383(4) 0.3014(10) 0.018(3) Uani d U . . 1 . .
C C51A 0.4022(5) 0.2580(4) 0.5432(10) 0.013(3) Uani d U . . 1 . .
C C52A 0.4603(5) 0.2447(4) 0.5372(11) 0.017(3) Uani d U . . 1 . .
C C53A 0.4970(5) 0.2480(4) 0.6078(11) 0.019(3) Uani d U . . 1 . .
C C54A 0.4792(6) 0.2651(4) 0.6892(11) 0.027(4) Uani d U . . 1 . .
C C55A 0.4236(5) 0.2779(4) 0.6979(10) 0.015(3) Uani d U . . 1 . .
C C56A 0.3867(5) 0.2745(4) 0.6236(9) 0.006(3) Uani d U . . 1 . .
C C61A 0.1298(6) 0.3624(4) 0.5675(11) 0.021(3) Uani d U . . 1 . .
C C62A 0.1077(6) 0.3490(4) 0.4867(11) 0.021(4) Uani d U . . 1 . .
C C63A 0.0509(5) 0.3560(4) 0.4588(11) 0.020(3) Uani d U . . 1 . .
C C64A 0.0138(6) 0.3767(4) 0.5196(11) 0.025(4) Uani d U . . 1 . .
C C65A 0.0332(6) 0.3893(5) 0.6015(12) 0.030(4) Uani d U . . 1 . .
C C66A 0.0891(5) 0.3822(4) 0.6248(10) 0.017(3) Uani d U . . 1 . .
C C71A 0.2089(6) 0.3480(4) 0.7060(11) 0.024(4) Uani d U . . 1 . .
C C72A 0.1700(6) 0.3271(5) 0.7635(12) 0.031(4) Uani d U . . 1 . .
C C73A 0.1817(7) 0.3221(5) 0.8544(13) 0.039(4) Uani d U . . 1 . .
C C74A 0.2296(8) 0.3365(6) 0.8922(14) 0.051(5) Uani d U . . 1 . .
C C75A 0.2724(7) 0.3555(5) 0.8372(12) 0.033(4) Uani d U . . 1 . .
C C76A 0.2601(6) 0.3605(5) 0.7471(11) 0.026(4) Uani d U . . 1 . .
F F42A 0.3496(3) 0.1590(2) 0.4464(7) 0.032(2) Uani d U . . 1 . .
F F43A 0.3974(4) 0.1082(2) 0.3241(7) 0.045(3) Uani d U . . 1 . .
F F44A 0.4597(4) 0.1415(3) 0.1873(7) 0.054(3) Uani d U . . 1 . .
F F45A 0.4669(4) 0.2291(3) 0.1688(7) 0.044(3) Uani d U . . 1 . .
F F46A 0.4197(3) 0.2813(2) 0.2882(6) 0.031(2) Uani d U . . 1 . .
F F52A 0.4817(3) 0.2269(2) 0.4614(6) 0.029(2) Uani d U . . 1 . .
F F53A 0.5525(3) 0.2335(3) 0.5979(6) 0.035(2) Uani d U . . 1 . .
F F54A 0.5171(3) 0.2682(3) 0.7602(6) 0.037(2) Uani d U . . 1 . .
F F55A 0.4058(3) 0.2955(2) 0.7754(6) 0.029(2) Uani d U . . 1 . .
F F56A 0.3332(3) 0.2881(2) 0.6396(5) 0.0194(19) Uani d U . . 1 . .
F F62A 0.1410(3) 0.3304(2) 0.4233(6) 0.023(2) Uani d U . . 1 . .
F F63A 0.0336(3) 0.3443(3) 0.3767(7) 0.039(2) Uani d U . . 1 . .
F F64A -0.0415(3) 0.3828(3) 0.4923(7) 0.054(3) Uani d U . . 1 . .
F F65A -0.0046(3) 0.4085(3) 0.6567(7) 0.052(3) Uani d U . . 1 . .
F F66A 0.1054(3) 0.3982(2) 0.7049(6) 0.034(2) Uani d U . . 1 . .
F F72A 0.1212(3) 0.3109(2) 0.7317(6) 0.035(2) Uani d U . . 1 . .
F F73A 0.1416(5) 0.3016(3) 0.9065(7) 0.063(3) Uani d U . . 1 . .
F F74A 0.2410(5) 0.3321(4) 0.9815(7) 0.072(3) Uani d U . . 1 . .
F F75A 0.3213(4) 0.3700(3) 0.8738(7) 0.056(3) Uani d U . . 1 . .
F F76A 0.3019(3) 0.3792(2) 0.6977(6) 0.026(2) Uani d U . . 1 . .
C C1B 0.2222(5) 0.4703(4) 0.3855(10) 0.013(3) Uani d U . . 1 . .
H H111 0.1915 0.4918 0.3735 0.015 Uiso calc U . R 1 . .
H H112 0.2364 0.459 0.3271 0.015 Uiso calc U . R 1 . .
C C2B 0.1988(5) 0.4328(4) 0.4457(9) 0.012(3) Uani d U . . 1 . .
H H211 0.1563 0.4314 0.4407 0.015 Uiso calc U . R 1 . .
H H212 0.2148 0.4049 0.4244 0.015 Uiso calc U . R 1 . .
C C3B 0.2154(5) 0.4399(4) 0.5420(10) 0.013(3) Uani d U . . 1 . .
C C4B 0.3432(5) 0.4599(3) 0.4257(9) 0.006(3) Uani d U . . 1 . .
H H411 0.3556 0.4657 0.3629 0.008 Uiso calc U . R 1 . .
H H412 0.3752 0.4687 0.4658 0.008 Uiso calc U . R 1 . .
C C5B 0.3349(5) 0.4116(3) 0.4358(10) 0.010(3) Uani d U . . 1 . .
H H511 0.3018 0.4024 0.3983 0.012 Uiso calc U . R 1 . .
H H512 0.3257 0.4048 0.4995 0.012 Uiso calc U . R 1 . .
C C11B 0.2982(5) 0.5500(4) 0.4112(10) 0.014(3) Uani d U . . 1 . .
C C12B 0.2651(5) 0.5713(4) 0.3454(9) 0.009(3) Uani d U . . 1 . .
C C13B 0.2717(5) 0.6156(4) 0.3361(10) 0.017(3) Uani d U . . 1 . .
H H13B 0.2496 0.6302 0.2916 0.02 Uiso calc U . R 1 . .
C C14B 0.3091(5) 0.6393(4) 0.3891(10) 0.017(3) Uani d U . . 1 . .
H H14B 0.3103 0.6698 0.3846 0.021 Uiso calc U . R 1 . .
C C15B 0.3447(6) 0.6178(4) 0.4488(11) 0.021(3) Uani d U . . 1 . .
H H15B 0.3724 0.6337 0.4822 0.026 Uiso calc U . R 1 . .
C C16B 0.3409(5) 0.5737(4) 0.4611(10) 0.011(3) Uani d U . . 1 . .
C C21B 0.2294(5) 0.5510(4) 0.2737(10) 0.011(3) Uani d U . . 1 . .
C C22B 0.2552(5) 0.5270(4) 0.2047(10) 0.015(3) Uani d U . . 1 . .
C C23B 0.2217(6) 0.5090(4) 0.1347(11) 0.020(4) Uani d U . . 1 . .
H H23B 0.2405 0.493 0.0886 0.024 Uiso calc U . R 1 . .
C C24B 0.1632(6) 0.5135(5) 0.1305(11) 0.025(4) Uani d U . . 1 . .
C C25B 0.1376(6) 0.5389(4) 0.1985(11) 0.023(4) Uani d U . . 1 . .
H H25B 0.0971 0.5434 0.1962 0.028 Uiso calc U . R 1 . .
C C26B 0.1681(5) 0.5574(4) 0.2681(10) 0.014(3) Uani d U . . 1 . .
C C27B 0.3199(5) 0.5208(4) 0.1989(10) 0.018(4) Uani d U . . 1 . .
H H27D 0.3393 0.5447 0.2295 0.028 Uiso calc U . R 1 . .
H H27E 0.3316 0.52 0.1353 0.028 Uiso calc U . R 1 . .
H H27F 0.3305 0.4935 0.2281 0.028 Uiso calc U . R 1 . .
C C28B 0.1280(7) 0.4952(6) 0.0556(13) 0.052(5) Uani d U . . 1 . .
H H28D 0.1293 0.5148 0.0036 0.078 Uiso calc U . R 1 . .
H H28E 0.088 0.4919 0.0758 0.078 Uiso calc U . R 1 . .
H H28F 0.1435 0.467 0.0383 0.078 Uiso calc U . R 1 . .
C C29B 0.1361(6) 0.5821(5) 0.3377(11) 0.026(4) Uani d U . . 1 . .
H H29D 0.102 0.5954 0.3102 0.039 Uiso calc U . R 1 . .
H H29E 0.161 0.6046 0.3627 0.039 Uiso calc U . R 1 . .
H H29F 0.124 0.5625 0.3862 0.039 Uiso calc U . R 1 . .
C C31B 0.3887(5) 0.5543(4) 0.5165(10) 0.013(3) Uani d U . . 1 . .
C C32B 0.4379(5) 0.5400(4) 0.4684(10) 0.013(3) Uani d U . . 1 . .
C C33B 0.4849(6) 0.5259(4) 0.5167(10) 0.018(3) Uani d U . . 1 . .
H H33B 0.5176 0.5158 0.4844 0.022 Uiso calc U . R 1 . .
C C34B 0.4868(5) 0.5258(4) 0.6084(10) 0.014(3) Uani d U . . 1 . .
C C35B 0.4401(6) 0.5429(4) 0.6548(11) 0.021(4) Uani d U . . 1 . .
H H35B 0.441 0.5437 0.719 0.025 Uiso calc U . R 1 . .
C C36B 0.3919(5) 0.5592(4) 0.6096(10) 0.011(3) Uani d U . . 1 . .
C C37B 0.4417(6) 0.5434(5) 0.3704(11) 0.025(4) Uani d U . . 1 . .
H H37D 0.4821 0.5411 0.3518 0.037 Uiso calc U . R 1 . .
H H37E 0.4262 0.5713 0.3509 0.037 Uiso calc U . R 1 . .
H H37F 0.4195 0.52 0.3425 0.037 Uiso calc U . R 1 . .
C C38B 0.5384(6) 0.5095(5) 0.6570(12) 0.030(4) Uani d U . . 1 . .
H H38D 0.571 0.5079 0.6151 0.045 Uiso calc U . R 1 . .
H H38E 0.5303 0.4807 0.6813 0.045 Uiso calc U . R 1 . .
H H38F 0.5479 0.5291 0.7067 0.045 Uiso calc U . R 1 . .
C C39B 0.3464(6) 0.5823(4) 0.6639(10) 0.022(4) Uani d U . . 1 . .
H H39D 0.3496 0.6135 0.6537 0.033 Uiso calc U . R 1 . .
H H39E 0.3519 0.576 0.7282 0.033 Uiso calc U . R 1 . .
H H39F 0.3082 0.5724 0.6449 0.033 Uiso calc U . R 1 . .
C C41B 0.1790(5) 0.5208(4) 0.5607(10) 0.015(3) Uani d U . . 1 . .
C C42B 0.1818(5) 0.5649(4) 0.5591(10) 0.012(3) Uani d U . . 1 . .
C C43B 0.1344(6) 0.5928(4) 0.5541(11) 0.025(4) Uani d U . . 1 . .
C C44B 0.0803(6) 0.5744(4) 0.5504(11) 0.026(4) Uani d U . . 1 . .
C C45B 0.0752(6) 0.5316(4) 0.5558(11) 0.025(4) Uani d U . . 1 . .
C C46B 0.1225(5) 0.5055(4) 0.5590(11) 0.019(3) Uani d U . . 1 . .
C C51B 0.2669(6) 0.4891(4) 0.6658(10) 0.018(3) Uani d U . . 1 . .
C C52B 0.2387(6) 0.5022(5) 0.7447(12) 0.027(4) Uani d U . . 1 . .
C C53B 0.2624(7) 0.5006(5) 0.8290(13) 0.038(4) Uani d U . . 1 . .
C C54B 0.3166(6) 0.4838(5) 0.8405(12) 0.028(4) Uani d U . . 1 . .
C C55B 0.3471(6) 0.4702(4) 0.7662(11) 0.019(3) Uani d U . . 1 . .
C C56B 0.3207(6) 0.4731(4) 0.6838(11) 0.020(4) Uani d U . . 1 . .
C C61B 0.4465(5) 0.3967(4) 0.4701(10) 0.014(3) Uani d U . . 1 . .
C C62B 0.4488(5) 0.3830(4) 0.5564(10) 0.014(3) Uani d U . . 1 . .
C C63B 0.4981(6) 0.3861(5) 0.6136(12) 0.028(4) Uani d U . . 1 . .
C C64B 0.5467(6) 0.4049(4) 0.5783(11) 0.021(3) Uani d U . . 1 . .
C C65B 0.5441(5) 0.4222(4) 0.4949(10) 0.017(3) Uani d U . . 1 . .
C C66B 0.4959(6) 0.4184(4) 0.4424(11) 0.019(3) Uani d U . . 1 . .
C C71B 0.4053(6) 0.3826(4) 0.2960(10) 0.017(3) Uani d U . . 1 . .
C C72B 0.3684(6) 0.3960(4) 0.2279(10) 0.017(3) Uani d U . . 1 . .
C C73B 0.3808(7) 0.3941(5) 0.1374(12) 0.032(4) Uani d U . . 1 . .
C C74B 0.4329(7) 0.3769(5) 0.1091(12) 0.032(4) Uani d U . . 1 . .
C C75B 0.4711(7) 0.3626(5) 0.1727(12) 0.030(4) Uani d U . . 1 . .
C C76B 0.4564(6) 0.3649(4) 0.2632(11) 0.025(4) Uani d U . . 1 . .
F F42B 0.2338(3) 0.5852(2) 0.5613(6) 0.027(2) Uani d U . . 1 . .
F F43B 0.1421(3) 0.6354(2) 0.5502(7) 0.039(2) Uani d U . . 1 . .
F F44B 0.0345(3) 0.6001(3) 0.5387(7) 0.046(3) Uani d U . . 1 . .
F F45B 0.0221(3) 0.5130(3) 0.5549(8) 0.055(3) Uani d U . . 1 . .
F F46B 0.1126(3) 0.4631(2) 0.5697(7) 0.036(2) Uani d U . . 1 . .
F F52B 0.1839(4) 0.5181(3) 0.7405(7) 0.046(3) Uani d U . . 1 . .
F F53B 0.2318(4) 0.5134(3) 0.9031(6) 0.053(3) Uani d U . . 1 . .
F F54B 0.3403(4) 0.4814(3) 0.9243(7) 0.047(3) Uani d U . . 1 . .
F F55B 0.4003(4) 0.4549(3) 0.7777(7) 0.040(2) Uani d U . . 1 . .
F F56B 0.3534(3) 0.4579(2) 0.6136(6) 0.026(2) Uani d U . . 1 . .
F F62B 0.4023(3) 0.3649(2) 0.5957(5) 0.023(2) Uani d U . . 1 . .
F F63B 0.4966(4) 0.3694(3) 0.6973(7) 0.040(2) Uani d U . . 1 . .
F F64B 0.5938(3) 0.4068(2) 0.6308(6) 0.038(2) Uani d U . . 1 . .
F F65B 0.5921(3) 0.4430(2) 0.4616(7) 0.033(2) Uani d U . . 1 . .
F F66B 0.4985(3) 0.4375(2) 0.3599(6) 0.024(2) Uani d U . . 1 . .
F F72B 0.3156(3) 0.4122(2) 0.2485(6) 0.027(2) Uani d U . . 1 . .
F F73B 0.3423(4) 0.4087(3) 0.0768(7) 0.053(3) Uani d U . . 1 . .
F F74B 0.4465(5) 0.3750(3) 0.0220(7) 0.058(3) Uani d U . . 1 . .
F F75B 0.5216(4) 0.3457(3) 0.1472(7) 0.054(3) Uani d U . . 1 . .
F F76B 0.4955(3) 0.3493(2) 0.3218(6) 0.029(2) Uani d U . . 1 . .

loop_
_atom_site_aniso_label
_atom_site_aniso_U_11
_atom_site_aniso_U_22
_atom_site_aniso_U_33
_atom_site_aniso_U_12
_atom_site_aniso_U_13
_atom_site_aniso_U_23
P1 0.0113(15) 0.0060(15) 0.017(2) -0.0052(12) 0.0011(18) 0.0009(16)
P2 0.0091(15) 0.0056(15) 0.014(2) 0.0010(12) -0.0013(17) 0.0000(16)
B1 0.009(5) 0.009(5) 0.016(6) 0.005(4) 0.001(5) 0.002(5)
B2 0.011(6) 0.018(6) 0.017(7) 0.000(5) 0.001(5) -0.001(5)
B3 0.018(6) 0.012(6) 0.019(7) 0.003(5) 0.001(5) -0.002(5)
B4 0.009(5) 0.009(5) 0.011(6) -0.003(5) 0.000(5) 0.004(5)
O1 0.006(3) 0.006(4) 0.011(5) 0.001(3) 0.004(4) 0.000(4)
O2 0.014(4) 0.011(4) 0.016(5) -0.001(3) 0.002(4) 0.001(4)
C1A 0.007(4) 0.004(4) 0.007(5) 0.002(3) 0.003(4) 0.001(3)
C2A 0.008(5) 0.006(5) 0.011(6) 0.002(4) -0.001(5) 0.001(5)
C3A 0.008(5) 0.012(5) 0.013(6) 0.002(4) 0.004(5) -0.005(5)
C4A 0.012(5) 0.010(5) 0.009(6) 0.002(4) -0.001(5) 0.000(5)
C5A 0.019(5) 0.016(5) 0.017(6) 0.002(4) 0.002(5) 0.003(5)
C11A 0.013(5) 0.010(5) 0.017(6) -0.003(4) 0.004(5) -0.001(5)
C12A 0.011(5) 0.012(5) 0.018(6) -0.001(4) 0.000(5) 0.001(5)
C13A 0.024(6) 0.019(5) 0.023(6) -0.003(5) -0.001(5) 0.004(5)
C14A 0.028(6) 0.018(5) 0.028(7) -0.004(5) -0.008(5) -0.003(5)
C15A 0.018(5) 0.023(6) 0.024(6) -0.001(5) -0.001(5) -0.006(5)
C16A 0.012(5) 0.016(5) 0.017(6) -0.003(4) 0.004(5) 0.003(5)
C21A 0.016(5) 0.015(5) 0.020(6) -0.008(5) -0.004(5) 0.002(5)
C22A 0.029(6) 0.021(6) 0.023(7) -0.009(5) -0.002(5) 0.004(5)
C23A 0.026(6) 0.022(6) 0.030(7) -0.003(5) -0.005(5) 0.004(5)
C24A 0.035(6) 0.021(6) 0.027(7) -0.006(5) -0.004(6) 0.005(5)
C25A 0.031(6) 0.017(5) 0.027(7) -0.001(5) 0.002(5) 0.009(5)
C26A 0.017(5) 0.010(5) 0.017(6) -0.005(4) -0.001(5) 0.001(5)
C27A 0.014(7) 0.028(7) 0.031(9) 0.002(6) -0.014(7) -0.002(7)
C28A 0.054(9) 0.042(8) 0.040(10) -0.014(7) -0.009(8) 0.001(8)
C29A 0.036(8) 0.018(7) 0.036(9) 0.003(6) 0.012(8) 0.000(7)
C31A 0.012(5) 0.012(5) 0.015(6) -0.008(4) 0.004(5) 0.000(5)
C32A 0.021(6) 0.021(6) 0.024(7) -0.002(5) -0.003(5) 0.000(5)
C33A 0.037(6) 0.038(6) 0.038(7) 0.001(5) -0.003(6) -0.002(6)
C34A 0.043(7) 0.042(7) 0.043(7) -0.005(5) -0.006(6) 0.007(6)
C35A 0.036(6) 0.035(6) 0.032(7) -0.009(5) 0.007(6) -0.002(5)
C36A 0.021(6) 0.020(5) 0.026(7) -0.006(5) -0.001(5) -0.004(5)
C37A 0.020(7) 0.025(7) 0.029(9) 0.000(6) 0.004(7) 0.001(7)
C38A 0.071(10) 0.073(10) 0.061(12) -0.004(9) -0.002(10) 0.023(10)
C39A 0.032(8) 0.042(8) 0.037(10) -0.014(7) -0.003(8) -0.013(8)
C41A 0.011(5) 0.013(5) 0.014(6) 0.001(4) -0.001(5) -0.003(5)
C42A 0.015(5) 0.018(5) 0.021(6) 0.001(5) 0.006(5) -0.001(5)
C43A 0.024(6) 0.025(6) 0.032(7) 0.001(5) -0.003(5) -0.008(5)
C44A 0.028(6) 0.030(6) 0.035(7) 0.004(5) -0.002(6) -0.008(6)
C45A 0.020(6) 0.038(6) 0.025(7) -0.001(5) 0.002(5) -0.002(5)
C46A 0.017(5) 0.015(5) 0.022(6) 0.003(4) 0.000(5) -0.009(5)
C51A 0.013(5) 0.010(5) 0.016(6) 0.000(4) 0.003(5) -0.005(5)
C52A 0.017(5) 0.014(5) 0.019(6) 0.001(4) 0.003(5) 0.003(5)
C53A 0.011(5) 0.018(5) 0.027(6) 0.002(4) -0.001(5) 0.001(5)
C54A 0.028(6) 0.026(6) 0.027(7) -0.005(5) -0.004(6) 0.000(5)
C55A 0.014(5) 0.013(5) 0.018(6) 0.005(4) 0.002(5) -0.002(5)
C56A 0.005(4) 0.005(4) 0.010(5) 0.001(3) 0.003(4) -0.002(3)
C61A 0.022(5) 0.016(5) 0.024(6) -0.003(5) 0.003(5) 0.009(5)
C62A 0.020(6) 0.023(6) 0.021(7) 0.004(5) 0.004(5) 0.005(5)
C63A 0.017(5) 0.021(5) 0.022(6) -0.004(4) -0.001(5) 0.007(5)
C64A 0.012(5) 0.030(6) 0.033(7) -0.007(5) 0.001(5) 0.006(5)
C65A 0.024(6) 0.031(6) 0.034(7) 0.001(5) 0.007(6) -0.001(5)
C66A 0.016(5) 0.016(5) 0.018(6) -0.009(4) -0.003(5) 0.001(5)
C71A 0.024(6) 0.021(5) 0.026(7) 0.000(5) 0.003(5) -0.003(5)
C72A 0.031(6) 0.028(6) 0.034(7) -0.004(5) 0.001(6) -0.001(5)
C73A 0.043(7) 0.039(6) 0.035(7) 0.003(5) 0.009(6) 0.003(6)
C74A 0.061(7) 0.048(7) 0.045(8) 0.005(6) -0.001(6) 0.001(6)
C75A 0.034(6) 0.034(6) 0.031(7) 0.003(5) -0.004(6) -0.002(5)
C76A 0.029(6) 0.027(6) 0.023(7) 0.000(5) -0.003(6) 0.006(5)
F42A 0.025(4) 0.016(4) 0.056(6) 0.001(3) 0.005(5) -0.002(4)
F43A 0.043(5) 0.014(4) 0.079(7) 0.002(4) -0.008(5) -0.020(5)
F44A 0.050(5) 0.059(6) 0.054(7) 0.020(5) 0.005(5) -0.033(5)
F45A 0.039(5) 0.055(5) 0.039(6) 0.008(4) 0.015(5) -0.013(5)
F46A 0.031(4) 0.028(4) 0.033(6) 0.003(3) 0.019(4) 0.002(4)
F52A 0.019(4) 0.032(4) 0.036(6) 0.006(3) 0.009(4) -0.003(4)
F53A 0.016(4) 0.042(5) 0.048(6) 0.003(3) -0.008(4) 0.002(5)
F54A 0.026(4) 0.046(5) 0.038(6) 0.000(4) -0.009(5) 0.000(5)
F55A 0.029(4) 0.028(4) 0.031(6) 0.001(3) -0.001(4) 0.001(4)
F56A 0.012(4) 0.023(4) 0.024(5) 0.003(3) -0.003(4) -0.007(4)
F62A 0.017(4) 0.027(4) 0.027(5) -0.001(3) -0.002(4) 0.000(4)
F63A 0.030(5) 0.042(5) 0.047(7) -0.014(4) -0.004(5) 0.007(5)
F64A 0.016(4) 0.065(6) 0.081(8) 0.004(4) -0.004(5) -0.002(6)
F65A 0.025(4) 0.056(6) 0.075(7) 0.002(4) 0.024(5) -0.017(5)
F66A 0.027(4) 0.033(5) 0.041(6) -0.007(4) 0.011(4) -0.016(4)
F72A 0.038(5) 0.024(4) 0.041(6) -0.015(4) 0.011(5) 0.011(4)
F73A 0.089(7) 0.063(6) 0.038(6) -0.011(5) 0.035(6) 0.020(5)
F74A 0.109(8) 0.075(7) 0.033(7) 0.007(6) -0.003(6) 0.008(6)
F75A 0.068(6) 0.053(6) 0.046(7) 0.000(5) -0.021(6) -0.004(5)
F76A 0.028(4) 0.019(4) 0.031(5) -0.001(3) -0.009(4) 0.001(4)
C1B 0.008(5) 0.015(5) 0.015(6) 0.000(4) 0.001(5) 0.003(5)
C2B 0.006(5) 0.017(5) 0.015(6) -0.003(4) 0.001(5) -0.001(5)
C3B 0.009(4) 0.014(4) 0.015(5) 0.004(3) 0.001(4) 0.002(4)
C4B 0.006(5) 0.007(5) 0.006(6) 0.003(4) -0.001(5) -0.002(5)
C5B 0.015(5) 0.005(5) 0.011(6) -0.001(4) 0.001(5) 0.000(5)
C11B 0.018(5) 0.009(5) 0.016(6) 0.001(4) 0.000(5) -0.001(5)
C12B 0.011(5) 0.009(5) 0.006(6) 0.005(4) 0.002(5) 0.004(5)
C13B 0.014(5) 0.016(5) 0.021(6) -0.001(4) -0.005(5) -0.001(5)
C14B 0.019(5) 0.011(5) 0.021(6) 0.003(4) -0.007(5) 0.002(5)
C15B 0.022(5) 0.022(6) 0.020(6) -0.005(5) -0.004(5) -0.001(5)
C16B 0.013(5) 0.005(5) 0.015(6) 0.003(4) 0.002(5) 0.000(5)
C21B 0.008(5) 0.013(5) 0.014(6) -0.002(4) 0.006(5) 0.002(5)
C22B 0.016(5) 0.011(5) 0.017(6) 0.000(4) 0.002(5) 0.006(5)
C23B 0.014(5) 0.022(5) 0.024(6) 0.000(5) 0.002(5) -0.001(5)
C24B 0.022(6) 0.028(6) 0.024(7) 0.001(5) -0.008(5) -0.004(5)
C25B 0.018(5) 0.022(6) 0.030(7) -0.004(5) 0.000(5) 0.006(5)
C26B 0.013(5) 0.014(5) 0.017(6) -0.001(4) -0.002(5) 0.003(5)
C27B 0.012(6) 0.024(7) 0.020(8) -0.004(5) 0.001(6) 0.011(7)
C28B 0.041(8) 0.070(10) 0.046(10) -0.003(8) -0.003(9) -0.006(9)
C29B 0.022(7) 0.030(7) 0.027(9) 0.008(6) 0.008(7) 0.004(7)
C31B 0.010(5) 0.015(5) 0.015(6) -0.001(4) -0.004(5) 0.001(5)
C32B 0.014(5) 0.010(5) 0.015(6) -0.007(4) 0.001(5) 0.001(5)
C33B 0.017(5) 0.016(5) 0.021(6) 0.002(5) 0.000(5) -0.008(5)
C34B 0.010(5) 0.015(5) 0.018(6) 0.002(4) -0.001(5) 0.000(5)
C35B 0.024(6) 0.020(5) 0.020(6) -0.006(5) -0.003(5) -0.001(5)
C36B 0.011(5) 0.008(5) 0.016(6) -0.002(4) 0.000(5) 0.002(5)
C37B 0.019(7) 0.028(7) 0.027(9) -0.006(6) 0.003(7) 0.004(7)
C38B 0.030(7) 0.025(7) 0.035(9) -0.003(6) -0.005(7) 0.002(7)
C39B 0.025(7) 0.025(7) 0.016(8) -0.001(6) -0.003(7) 0.002(7)
C41B 0.015(5) 0.016(5) 0.013(6) 0.003(4) 0.004(5) -0.004(5)
C42B 0.014(5) 0.009(5) 0.013(6) -0.004(4) 0.000(5) -0.003(5)
C43B 0.030(6) 0.020(6) 0.025(7) 0.004(5) -0.002(5) -0.003(5)
C44B 0.024(6) 0.027(6) 0.028(7) 0.009(5) 0.000(5) -0.003(5)
C45B 0.020(6) 0.025(6) 0.029(7) -0.003(5) 0.001(5) -0.003(5)
C46B 0.015(5) 0.017(5) 0.024(6) 0.000(4) 0.002(5) 0.001(5)
C51B 0.021(6) 0.016(5) 0.016(6) -0.009(5) 0.001(5) -0.001(5)
C52B 0.022(6) 0.032(6) 0.026(7) 0.000(5) -0.002(5) 0.001(5)
C53B 0.040(6) 0.039(6) 0.036(7) -0.004(5) 0.004(6) -0.001(6)
C54B 0.030(6) 0.029(6) 0.025(7) -0.004(5) -0.008(6) 0.006(5)
C55B 0.019(6) 0.018(5) 0.019(6) -0.005(5) -0.005(5) 0.004(5)
C56B 0.018(6) 0.018(5) 0.022(7) 0.000(5) 0.004(5) -0.004(5)
C61B 0.012(5) 0.013(5) 0.016(6) 0.001(4) 0.005(5) 0.007(5)
C62B 0.013(5) 0.011(5) 0.017(6) -0.005(4) 0.000(5) -0.003(5)
C63B 0.030(6) 0.025(6) 0.028(7) 0.002(5) -0.004(6) 0.003(5)
C64B 0.020(6) 0.014(5) 0.027(7) 0.004(5) -0.010(5) -0.004(5)
C65B 0.010(5) 0.014(5) 0.026(7) -0.002(4) 0.003(5) -0.007(5)
C66B 0.023(6) 0.015(5) 0.020(6) 0.000(4) 0.002(5) -0.001(5)
C71B 0.015(5) 0.013(5) 0.021(6) 0.001(4) 0.009(5) 0.001(5)
C72B 0.022(6) 0.010(5) 0.019(6) -0.002(5) 0.004(5) -0.001(5)
C73B 0.036(6) 0.032(6) 0.030(7) -0.006(5) -0.006(6) 0.003(5)
C74B 0.044(6) 0.029(6) 0.024(7) -0.003(5) 0.010(6) -0.002(5)
C75B 0.031(6) 0.028(6) 0.030(7) -0.002(5) 0.006(6) -0.002(5)
C76B 0.026(6) 0.022(6) 0.027(7) 0.002(5) -0.002(6) 0.001(5)
F42B 0.027(4) 0.020(4) 0.034(5) -0.001(3) 0.008(4) -0.008(4)
F43B 0.045(5) 0.022(4) 0.051(6) 0.013(4) -0.004(5) -0.009(4)
F44B 0.033(5) 0.049(5) 0.055(7) 0.028(4) -0.010(5) -0.025(5)
F45B 0.021(4) 0.065(6) 0.079(7) -0.003(4) 0.011(5) -0.024(6)
F46B 0.028(4) 0.020(4) 0.060(7) -0.007(3) 0.018(5) 0.000(4)
F52B 0.038(5) 0.060(6) 0.039(6) 0.002(4) 0.014(5) -0.005(5)
F53B 0.063(6) 0.071(6) 0.026(6) -0.013(5) 0.017(5) -0.008(5)
F54B 0.063(6) 0.048(5) 0.031(6) -0.025(4) -0.014(5) 0.004(5)
F55B 0.046(5) 0.034(5) 0.040(6) 0.002(4) -0.016(5) 0.008(5)
F56B 0.026(4) 0.025(4) 0.026(5) 0.006(3) -0.010(4) -0.001(4)
F62B 0.026(4) 0.018(4) 0.025(5) -0.008(3) 0.003(4) 0.006(4)
F63B 0.055(5) 0.028(5) 0.036(6) -0.008(4) -0.028(5) 0.002(4)
F64B 0.031(4) 0.029(4) 0.053(6) 0.000(4) -0.029(5) -0.003(4)
F65B 0.013(4) 0.025(4) 0.060(6) -0.007(3) 0.003(4) -0.005(4)
F66B 0.015(4) 0.019(4) 0.037(6) -0.008(3) 0.010(4) 0.000(4)
F72B 0.034(4) 0.025(4) 0.021(5) 0.009(3) -0.006(4) 0.001(4)
F73B 0.072(6) 0.055(6) 0.033(6) 0.003(5) -0.008(6) 0.005(5)
F74B 0.079(7) 0.066(6) 0.030(6) -0.012(5) 0.023(6) -0.006(5)
F75B 0.048(5) 0.056(6) 0.059(7) -0.002(5) 0.030(5) -0.015(5)
F76B 0.021(4) 0.028(4) 0.039(6) 0.004(3) 0.009(4) -0.012(4)

_geom_special_details            
;

All esds (except the esd in the dihedral angle between two l.s. planes)
are estimated using the full covariance matrix.  The cell esds are taken
into account individually in the estimation of esds in distances, angles
and torsion angles; correlations between esds in cell parameters are only
used when they are defined by crystal symmetry.  An approximate (isotropic)
treatment of cell esds is used for estimating esds involving l.s. planes.
;

loop_
_geom_bond_atom_site_label_1
_geom_bond_atom_site_label_2
_geom_bond_site_symmetry_2
_geom_bond_distance
_geom_bond_publ_flag
P1 C1A . 1.807(13) ?
P1 C4A . 1.835(12) ?
P1 C11A . 1.836(12) ?
P1 B1 . 2.049(13) ?
P2 C4B . 1.834(11) ?
P2 C11B . 1.837(12) ?
P2 C1B . 1.845(13) ?
P2 B3 . 2.050(18) ?
B1 C3A . 1.614(19) ?
B1 C41A . 1.64(2) ?
B1 C51A . 1.65(2) ?
B2 C5A . 1.63(2) ?
B2 O2 . 1.626(17) ?
B2 C61A . 1.63(2) ?
B2 C71A . 1.64(2) ?
B3 C51B . 1.58(2) ?
B3 C3B . 1.648(19) ?
B3 C41B . 1.684(18) ?
B4 C5B . 1.608(18) ?
B4 O1 . 1.629(16) ?
B4 C61B . 1.64(2) ?
B4 C71B . 1.66(2) ?
O1 C3A . 1.263(14) ?
O2 C3B . 1.259(15) ?
C1A C2A . 1.545(15) ?
C1A H101 . 0.99 ?
C1A H102 . 0.99 ?
C2A C3A . 1.476(17) ?
C2A H201 . 0.99 ?
C2A H202 . 0.99 ?
C4A C5A . 1.533(16) ?
C4A H401 . 0.99 ?
C4A H402 . 0.99 ?
C5A H501 . 0.99 ?
C5A H502 . 0.99 ?
C11A C16A . 1.424(19) ?
C11A C12A . 1.434(19) ?
C12A C13A . 1.417(17) ?
C12A C21A . 1.49(2) ?
C13A C14A . 1.36(2) ?
C13A H13A . 0.95 ?
C14A C15A . 1.35(2) ?
C14A H14A . 0.95 ?
C15A C16A . 1.400(18) ?
C15A H15A . 0.95 ?
C16A C31A . 1.493(19) ?
C21A C26A . 1.382(19) ?
C21A C22A . 1.427(19) ?
C22A C23A . 1.41(2) ?
C22A C27A . 1.48(2) ?
C23A C24A . 1.32(2) ?
C23A H23A . 0.95 ?
C24A C25A . 1.39(2) ?
C24A C28A . 1.50(2) ?
C25A C26A . 1.40(2) ?
C25A H25A . 0.95 ?
C26A C29A . 1.516(19) ?
C27A H27A . 0.98 ?
C27A H27B . 0.98 ?
C27A H27C . 0.98 ?
C28A H28A . 0.98 ?
C28A H28B . 0.98 ?
C28A H28C . 0.98 ?
C29A H29A . 0.98 ?
C29A H29B . 0.98 ?
C29A H29C . 0.98 ?
C31A C32A . 1.383(18) ?
C31A C36A . 1.39(2) ?
C32A C33A . 1.41(2) ?
C32A C37A . 1.51(2) ?
C33A C34A . 1.38(2) ?
C33A H33A . 0.95 ?
C34A C35A . 1.36(2) ?
C34A C38A . 1.54(2) ?
C35A C36A . 1.38(2) ?
C35A H35A . 0.95 ?
C36A C39A . 1.51(2) ?
C37A H37A . 0.98 ?
C37A H37B . 0.98 ?
C37A H37C . 0.98 ?
C38A H38A . 0.98 ?
C38A H38B . 0.98 ?
C38A H38C . 0.98 ?
C39A H39A . 0.98 ?
C39A H39B . 0.98 ?
C39A H39C . 0.98 ?
C41A C46A . 1.353(19) ?
C41A C42A . 1.421(18) ?
C42A F42A . 1.339(16) ?
C42A C43A . 1.377(19) ?
C43A F43A . 1.330(16) ?
C43A C44A . 1.33(2) ?
C44A F44A . 1.363(17) ?
C44A C45A . 1.39(2) ?
C45A F45A . 1.347(17) ?
C45A C46A . 1.38(2) ?
C46A F46A . 1.363(15) ?
C51A C56A . 1.344(18) ?
C51A C52A . 1.413(17) ?
C52A F52A . 1.345(16) ?
C52A C53A . 1.351(19) ?
C53A F53A . 1.371(14) ?
C53A C54A . 1.38(2) ?
C54A C55A . 1.356(19) ?
C54A F54A . 1.376(17) ?
C55A F55A . 1.336(16) ?
C55A C56A . 1.397(19) ?
C56A F56A . 1.332(13) ?
C61A C62A . 1.36(2) ?
C61A C66A . 1.41(2) ?
C62A F62A . 1.347(16) ?
C62A C63A . 1.397(19) ?
C63A F63A . 1.330(17) ?
C63A C64A . 1.40(2) ?
C64A C65A . 1.35(2) ?
C64A F64A . 1.358(16) ?
C65A F65A . 1.339(17) ?
C65A C66A . 1.361(19) ?
C66A F66A . 1.341(16) ?
C71A C76A . 1.39(2) ?
C71A C72A . 1.40(2) ?
C72A F72A . 1.324(16) ?
C72A C73A . 1.38(2) ?
C73A C74A . 1.32(2) ?
C73A F73A . 1.365(19) ?
C74A F74A . 1.35(2) ?
C74A C75A . 1.41(2) ?
C75A F75A . 1.336(17) ?
C75A C76A . 1.37(2) ?
C76A F76A . 1.348(17) ?
C1B C2B . 1.562(17) ?
C1B H111 . 0.99 ?
C1B H112 . 0.99 ?
C2B C3B . 1.493(19) ?
C2B H211 . 0.99 ?
C2B H212 . 0.99 ?
C4B C5B . 1.518(15) ?
C4B H411 . 0.99 ?
C4B H412 . 0.99 ?
C5B H511 . 0.99 ?
C5B H512 . 0.99 ?
C11B C12B . 1.405(18) ?
C11B C16B . 1.438(17) ?
C12B C13B . 1.388(17) ?
C12B C21B . 1.486(18) ?
C13B C14B . 1.380(18) ?
C13B H13B . 0.95 ?
C14B C15B . 1.381(18) ?
C14B H14B . 0.95 ?
C15B C16B . 1.380(16) ?
C15B H15B . 0.95 ?
C16B C31B . 1.505(18) ?
C21B C22B . 1.399(18) ?
C21B C26B . 1.437(17) ?
C22B C23B . 1.410(19) ?
C22B C27B . 1.514(17) ?
C23B C24B . 1.365(19) ?
C23B H23B . 0.95 ?
C24B C25B . 1.41(2) ?
C24B C28B . 1.49(2) ?
C25B C26B . 1.377(19) ?
C25B H25B . 0.95 ?
C26B C29B . 1.483(19) ?
C27B H27D . 0.98 ?
C27B H27E . 0.98 ?
C27B H27F . 0.98 ?
C28B H28D . 0.98 ?
C28B H28E . 0.98 ?
C28B H28F . 0.98 ?
C29B H29D . 0.98 ?
C29B H29E . 0.98 ?
C29B H29F . 0.98 ?
C31B C36B . 1.389(18) ?
C31B C32B . 1.414(18) ?
C32B C33B . 1.376(18) ?
C32B C37B . 1.46(2) ?
C33B C34B . 1.358(19) ?
C33B H33B . 0.95 ?
C34B C35B . 1.388(18) ?
C34B C38B . 1.486(19) ?
C35B C36B . 1.397(18) ?
C35B H35B . 0.95 ?
C36B C39B . 1.508(18) ?
C37B H37D . 0.98 ?
C37B H37E . 0.98 ?
C37B H37F . 0.98 ?
C38B H38D . 0.98 ?
C38B H38E . 0.98 ?
C38B H38F . 0.98 ?
C39B H39D . 0.98 ?
C39B H39E . 0.98 ?
C39B H39F . 0.98 ?
C41B C42B . 1.366(17) ?
C41B C46B . 1.395(17) ?
C42B F42B . 1.361(13) ?
C42B C43B . 1.401(18) ?
C43B F43B . 1.333(15) ?
C43B C44B . 1.379(19) ?
C44B C45B . 1.335(19) ?
C44B F44B . 1.338(15) ?
C45B F45B . 1.360(15) ?
C45B C46B . 1.363(18) ?
C46B F46B . 1.344(14) ?
C51B C56B . 1.368(19) ?
C51B C52B . 1.40(2) ?
C52B F52B . 1.364(16) ?
C52B C53B . 1.37(2) ?
C53B F53B . 1.365(19) ?
C53B C54B . 1.37(2) ?
C54B F54B . 1.359(18) ?
C54B C55B . 1.37(2) ?
C55B F55B . 1.334(15) ?
C55B C56B . 1.37(2) ?
C56B F56B . 1.371(16) ?
C61B C62B . 1.347(19) ?
C61B C66B . 1.389(18) ?
C62B F62B . 1.348(14) ?
C62B C63B . 1.43(2) ?
C63B F63B . 1.343(18) ?
C63B C64B . 1.37(2) ?
C64B F64B . 1.344(16) ?
C64B C65B . 1.35(2) ?
C65B C66B . 1.367(18) ?
C65B F65B . 1.378(15) ?
C66B F66B . 1.360(16) ?
C71B C72B . 1.39(2) ?
C71B C76B . 1.394(19) ?
C72B F72B . 1.359(15) ?
C72B C73B . 1.37(2) ?
C73B F73B . 1.343(18) ?
C73B C74B . 1.38(2) ?
C74B F74B . 1.328(18) ?
C74B C75B . 1.37(2) ?
C75B F75B . 1.339(17) ?
C75B C76B . 1.38(2) ?
C76B F76B . 1.345(16) ?

loop_
_geom_angle_atom_site_label_1
_geom_angle_atom_site_label_2
_geom_angle_atom_site_label_3
_geom_angle_site_symmetry_1
_geom_angle_site_symmetry_3
_geom_angle
_geom_angle_publ_flag
C1A P1 C4A . . 103.2(6) ?
C1A P1 C11A . . 113.4(6) ?
C4A P1 C11A . . 108.3(6) ?
C1A P1 B1 . . 90.5(6) ?
C4A P1 B1 . . 120.0(6) ?
C11A P1 B1 . . 118.9(5) ?
C4B P2 C11B . . 108.8(6) ?
C4B P2 C1B . . 103.5(6) ?
C11B P2 C1B . . 112.3(6) ?
C4B P2 B3 . . 120.2(6) ?
C11B P2 B3 . . 117.7(6) ?
C1B P2 B3 . . 92.0(6) ?
C3A B1 C41A . . 107.0(12) ?
C3A B1 C51A . . 110.6(10) ?
C41A B1 C51A . . 114.9(10) ?
C3A B1 P1 . . 92.2(7) ?
C41A B1 P1 . . 106.8(9) ?
C51A B1 P1 . . 122.2(10) ?
C5A B2 O2 . . 108.5(10) ?
C5A B2 C61A . . 116.3(12) ?
O2 B2 C61A . . 102.9(10) ?
C5A B2 C71A . . 111.1(11) ?
O2 B2 C71A . . 99.2(11) ?
C61A B2 C71A . . 116.6(12) ?
C51B B3 C3B . . 111.3(11) ?
C51B B3 C41B . . 114.5(12) ?
C3B B3 C41B . . 105.9(10) ?
C51B B3 P2 . . 123.9(10) ?
C3B B3 P2 . . 91.7(9) ?
C41B B3 P2 . . 106.2(10) ?
C5B B4 O1 . . 109.2(10) ?
C5B B4 C61B . . 111.1(11) ?
O1 B4 C61B . . 98.6(9) ?
C5B B4 C71B . . 116.8(11) ?
O1 B4 C71B . . 104.2(10) ?
C61B B4 C71B . . 115.0(11) ?
C3A O1 B4 . . 135.8(10) ?
C3B O2 B2 . . 133.6(11) ?
C2A C1A P1 . . 107.0(9) ?
C2A C1A H101 . . 110.3 ?
P1 C1A H101 . . 110.3 ?
C2A C1A H102 . . 110.3 ?
P1 C1A H102 . . 110.3 ?
H101 C1A H102 . . 108.6 ?
C3A C2A C1A . . 109.9(10) ?
C3A C2A H201 . . 109.7 ?
C1A C2A H201 . . 109.7 ?
C3A C2A H202 . . 109.7 ?
C1A C2A H202 . . 109.7 ?
H201 C2A H202 . . 108.2 ?
O1 C3A C2A . . 123.1(11) ?
O1 C3A B1 . . 120.9(11) ?
C2A C3A B1 . . 115.9(10) ?
C5A C4A P1 . . 118.3(9) ?
C5A C4A H401 . . 107.7 ?
P1 C4A H401 . . 107.7 ?
C5A C4A H402 . . 107.7 ?
P1 C4A H402 . . 107.7 ?
H401 C4A H402 . . 107.1 ?
C4A C5A B2 . . 110.9(11) ?
C4A C5A H501 . . 109.5 ?
B2 C5A H501 . . 109.5 ?
C4A C5A H502 . . 109.5 ?
B2 C5A H502 . . 109.5 ?
H501 C5A H502 . . 108.0 ?
C16A C11A C12A . . 119.5(11) ?
C16A C11A P1 . . 123.0(10) ?
C12A C11A P1 . . 117.5(10) ?
C13A C12A C11A . . 117.5(13) ?
C13A C12A C21A . . 115.4(13) ?
C11A C12A C21A . . 126.9(11) ?
C14A C13A C12A . . 121.9(14) ?
C14A C13A H13A . . 119.1 ?
C12A C13A H13A . . 119.1 ?
C15A C14A C13A . . 119.8(13) ?
C15A C14A H14A . . 120.1 ?
C13A C14A H14A . . 120.1 ?
C14A C15A C16A . . 123.0(14) ?
C14A C15A H15A . . 118.5 ?
C16A C15A H15A . . 118.5 ?
C15A C16A C11A . . 117.8(13) ?
C15A C16A C31A . . 116.7(12) ?
C11A C16A C31A . . 125.3(11) ?
C26A C21A C22A . . 119.7(14) ?
C26A C21A C12A . . 116.9(11) ?
C22A C21A C12A . . 122.2(12) ?
C23A C22A C21A . . 116.2(14) ?
C23A C22A C27A . . 119.5(13) ?
C21A C22A C27A . . 124.2(14) ?
C24A C23A C22A . . 124.3(14) ?
C24A C23A H23A . . 117.9 ?
C22A C23A H23A . . 117.9 ?
C23A C24A C25A . . 119.1(15) ?
C23A C24A C28A . . 120.0(15) ?
C25A C24A C28A . . 120.9(15) ?
C24A C25A C26A . . 120.5(14) ?
C24A C25A H25A . . 119.7 ?
C26A C25A H25A . . 119.7 ?
C21A C26A C25A . . 119.7(12) ?
C21A C26A C29A . . 123.3(13) ?
C25A C26A C29A . . 116.8(13) ?
C22A C27A H27A . . 109.5 ?
C22A C27A H27B . . 109.5 ?
H27A C27A H27B . . 109.5 ?
C22A C27A H27C . . 109.5 ?
H27A C27A H27C . . 109.5 ?
H27B C27A H27C . . 109.5 ?
C24A C28A H28A . . 109.5 ?
C24A C28A H28B . . 109.5 ?
H28A C28A H28B . . 109.5 ?
C24A C28A H28C . . 109.5 ?
H28A C28A H28C . . 109.5 ?
H28B C28A H28C . . 109.5 ?
C26A C29A H29A . . 109.5 ?
C26A C29A H29B . . 109.5 ?
H29A C29A H29B . . 109.5 ?
C26A C29A H29C . . 109.5 ?
H29A C29A H29C . . 109.5 ?
H29B C29A H29C . . 109.5 ?
C32A C31A C36A . . 118.9(14) ?
C32A C31A C16A . . 118.7(13) ?
C36A C31A C16A . . 121.9(12) ?
C31A C32A C33A . . 118.1(15) ?
C31A C32A C37A . . 122.7(14) ?
C33A C32A C37A . . 119.2(12) ?
C34A C33A C32A . . 122.5(15) ?
C34A C33A H33A . . 118.8 ?
C32A C33A H33A . . 118.8 ?
C35A C34A C33A . . 118.2(17) ?
C35A C34A C38A . . 122.9(18) ?
C33A C34A C38A . . 118.9(16) ?
C34A C35A C36A . . 120.7(17) ?
C34A C35A H35A . . 119.7 ?
C36A C35A H35A . . 119.7 ?
C35A C36A C31A . . 121.4(13) ?
C35A C36A C39A . . 116.1(14) ?
C31A C36A C39A . . 122.5(14) ?
C32A C37A H37A . . 109.5 ?
C32A C37A H37B . . 109.5 ?
H37A C37A H37B . . 109.5 ?
C32A C37A H37C . . 109.5 ?
H37A C37A H37C . . 109.5 ?
H37B C37A H37C . . 109.5 ?
C34A C38A H38A . . 109.5 ?
C34A C38A H38B . . 109.5 ?
H38A C38A H38B . . 109.5 ?
C34A C38A H38C . . 109.5 ?
H38A C38A H38C . . 109.5 ?
H38B C38A H38C . . 109.5 ?
C36A C39A H39A . . 109.5 ?
C36A C39A H39B . . 109.5 ?
H39A C39A H39B . . 109.5 ?
C36A C39A H39C . . 109.5 ?
H39A C39A H39C . . 109.5 ?
H39B C39A H39C . . 109.5 ?
C46A C41A C42A . . 112.9(12) ?
C46A C41A B1 . . 122.2(11) ?
C42A C41A B1 . . 124.0(12) ?
F42A C42A C43A . . 115.9(12) ?
F42A C42A C41A . . 119.8(12) ?
C43A C42A C41A . . 124.4(14) ?
F43A C43A C44A . . 120.3(14) ?
F43A C43A C42A . . 120.8(14) ?
C44A C43A C42A . . 118.9(14) ?
C43A C44A F44A . . 120.3(13) ?
C43A C44A C45A . . 120.3(15) ?
F44A C44A C45A . . 119.3(15) ?
F45A C45A C46A . . 121.5(13) ?
F45A C45A C44A . . 119.9(14) ?
C46A C45A C44A . . 118.4(15) ?
C41A C46A F46A . . 121.3(12) ?
C41A C46A C45A . . 125.0(13) ?
F46A C46A C45A . . 113.7(13) ?
C56A C51A C52A . . 115.0(13) ?
C56A C51A B1 . . 123.3(11) ?
C52A C51A B1 . . 121.5(12) ?
F52A C52A C53A . . 116.4(11) ?
F52A C52A C51A . . 121.6(13) ?
C53A C52A C51A . . 122.0(14) ?
C52A C53A F53A . . 118.9(13) ?
C52A C53A C54A . . 121.0(12) ?
F53A C53A C54A . . 120.0(13) ?
C55A C54A F54A . . 121.1(14) ?
C55A C54A C53A . . 118.7(14) ?
F54A C54A C53A . . 120.2(12) ?
F55A C55A C54A . . 119.6(13) ?
F55A C55A C56A . . 121.2(11) ?
C54A C55A C56A . . 119.0(14) ?
F56A C56A C51A . . 121.8(12) ?
F56A C56A C55A . . 114.0(11) ?
C51A C56A C55A . . 124.2(11) ?
C62A C61A C66A . . 114.0(12) ?
C62A C61A B2 . . 126.7(13) ?
C66A C61A B2 . . 119.2(13) ?
F62A C62A C61A . . 121.7(12) ?
F62A C62A C63A . . 113.7(13) ?
C61A C62A C63A . . 124.5(14) ?
F63A C63A C62A . . 120.8(13) ?
F63A C63A C64A . . 121.6(12) ?
C62A C63A C64A . . 117.5(15) ?
C65A C64A F64A . . 122.7(14) ?
C65A C64A C63A . . 120.2(13) ?
F64A C64A C63A . . 117.1(14) ?
F65A C65A C64A . . 117.3(13) ?
F65A C65A C66A . . 122.9(16) ?
C64A C65A C66A . . 119.9(15) ?
F66A C66A C65A . . 115.6(13) ?
F66A C66A C61A . . 120.4(12) ?
C65A C66A C61A . . 123.9(15) ?
C76A C71A C72A . . 114.5(15) ?
C76A C71A B2 . . 120.1(13) ?
C72A C71A B2 . . 125.4(13) ?
F72A C72A C73A . . 118.1(15) ?
F72A C72A C71A . . 120.8(15) ?
C73A C72A C71A . . 121.1(15) ?
C74A C73A F73A . . 119.4(18) ?
C74A C73A C72A . . 122.7(17) ?
F73A C73A C72A . . 117.9(15) ?
C73A C74A F74A . . 123.0(18) ?
C73A C74A C75A . . 119.2(19) ?
F74A C74A C75A . . 117.8(17) ?
F75A C75A C76A . . 122.1(15) ?
F75A C75A C74A . . 120.3(16) ?
C76A C75A C74A . . 117.4(16) ?
F76A C76A C75A . . 115.3(13) ?
F76A C76A C71A . . 119.9(14) ?
C75A C76A C71A . . 124.8(15) ?
C2B C1B P2 . . 105.8(9) ?
C2B C1B H111 . . 110.6 ?
P2 C1B H111 . . 110.6 ?
C2B C1B H112 . . 110.6 ?
P2 C1B H112 . . 110.6 ?
H111 C1B H112 . . 108.7 ?
C3B C2B C1B . . 110.2(10) ?
C3B C2B H211 . . 109.6 ?
C1B C2B H211 . . 109.6 ?
C3B C2B H212 . . 109.6 ?
C1B C2B H212 . . 109.6 ?
H211 C2B H212 . . 108.1 ?
O2 C3B C2B . . 123.4(11) ?
O2 C3B B3 . . 119.6(12) ?
C2B C3B B3 . . 116.8(12) ?
C5B C4B P2 . . 117.9(8) ?
C5B C4B H411 . . 107.8 ?
P2 C4B H411 . . 107.8 ?
C5B C4B H412 . . 107.8 ?
P2 C4B H412 . . 107.8 ?
H411 C4B H412 . . 107.2 ?
C4B C5B B4 . . 112.3(10) ?
C4B C5B H511 . . 109.1 ?
B4 C5B H511 . . 109.1 ?
C4B C5B H512 . . 109.1 ?
B4 C5B H512 . . 109.1 ?
H511 C5B H512 . . 107.9 ?
C12B C11B C16B . . 119.5(11) ?
C12B C11B P2 . . 122.6(9) ?
C16B C11B P2 . . 117.2(10) ?
C13B C12B C11B . . 118.3(12) ?
C13B C12B C21B . . 114.2(11) ?
C11B C12B C21B . . 126.9(11) ?
C14B C13B C12B . . 122.5(13) ?
C14B C13B H13B . . 118.7 ?
C12B C13B H13B . . 118.7 ?
C13B C14B C15B . . 118.9(12) ?
C13B C14B H14B . . 120.5 ?
C15B C14B H14B . . 120.5 ?
C16B C15B C14B . . 121.6(13) ?
C16B C15B H15B . . 119.2 ?
C14B C15B H15B . . 119.2 ?
C15B C16B C11B . . 118.8(12) ?
C15B C16B C31B . . 114.9(11) ?
C11B C16B C31B . . 125.7(10) ?
C22B C21B C26B . . 117.1(12) ?
C22B C21B C12B . . 120.5(11) ?
C26B C21B C12B . . 122.3(12) ?
C21B C22B C23B . . 120.6(12) ?
C21B C22B C27B . . 122.2(12) ?
C23B C22B C27B . . 117.1(13) ?
C24B C23B C22B . . 122.8(14) ?
C24B C23B H23B . . 118.6 ?
C22B C23B H23B . . 118.6 ?
C23B C24B C25B . . 116.4(14) ?
C23B C24B C28B . . 122.7(15) ?
C25B C24B C28B . . 120.8(13) ?
C26B C25B C24B . . 123.3(13) ?
C26B C25B H25B . . 118.3 ?
C24B C25B H25B . . 118.3 ?
C25B C26B C21B . . 119.7(13) ?
C25B C26B C29B . . 118.5(12) ?
C21B C26B C29B . . 121.8(13) ?
C22B C27B H27D . . 109.5 ?
C22B C27B H27E . . 109.5 ?
H27D C27B H27E . . 109.5 ?
C22B C27B H27F . . 109.5 ?
H27D C27B H27F . . 109.5 ?
H27E C27B H27F . . 109.5 ?
C24B C28B H28D . . 109.5 ?
C24B C28B H28E . . 109.5 ?
H28D C28B H28E . . 109.5 ?
C24B C28B H28F . . 109.5 ?
H28D C28B H28F . . 109.5 ?
H28E C28B H28F . . 109.5 ?
C26B C29B H29D . . 109.5 ?
C26B C29B H29E . . 109.5 ?
H29D C29B H29E . . 109.5 ?
C26B C29B H29F . . 109.5 ?
H29D C29B H29F . . 109.5 ?
H29E C29B H29F . . 109.5 ?
C36B C31B C32B . . 119.3(12) ?
C36B C31B C16B . . 122.5(12) ?
C32B C31B C16B . . 116.4(12) ?
C33B C32B C31B . . 118.5(13) ?
C33B C32B C37B . . 119.4(13) ?
C31B C32B C37B . . 121.9(13) ?
C34B C33B C32B . . 123.1(13) ?
C34B C33B H33B . . 118.4 ?
C32B C33B H33B . . 118.4 ?
C33B C34B C35B . . 118.0(13) ?
C33B C34B C38B . . 120.8(13) ?
C35B C34B C38B . . 121.2(14) ?
C34B C35B C36B . . 121.6(14) ?
C34B C35B H35B . . 119.2 ?
C36B C35B H35B . . 119.2 ?
C31B C36B C35B . . 118.7(13) ?
C31B C36B C39B . . 122.9(12) ?
C35B C36B C39B . . 118.4(13) ?
C32B C37B H37D . . 109.5 ?
C32B C37B H37E . . 109.5 ?
H37D C37B H37E . . 109.5 ?
C32B C37B H37F . . 109.5 ?
H37D C37B H37F . . 109.5 ?
H37E C37B H37F . . 109.5 ?
C34B C38B H38D . . 109.5 ?
C34B C38B H38E . . 109.5 ?
H38D C38B H38E . . 109.5 ?
C34B C38B H38F . . 109.5 ?
H38D C38B H38F . . 109.5 ?
H38E C38B H38F . . 109.5 ?
C36B C39B H39D . . 109.5 ?
C36B C39B H39E . . 109.5 ?
H39D C39B H39E . . 109.5 ?
C36B C39B H39F . . 109.5 ?
H39D C39B H39F . . 109.5 ?
H39E C39B H39F . . 109.5 ?
C42B C41B C46B . . 112.6(11) ?
C42B C41B B3 . . 123.6(11) ?
C46B C41B B3 . . 123.8(11) ?
F42B C42B C41B . . 120.1(11) ?
F42B C42B C43B . . 114.4(10) ?
C41B C42B C43B . . 125.4(12) ?
F43B C43B C44B . . 121.9(12) ?
F43B C43B C42B . . 120.4(12) ?
C44B C43B C42B . . 117.6(12) ?
C45B C44B F44B . . 121.9(13) ?
C45B C44B C43B . . 119.1(13) ?
F44B C44B C43B . . 119.0(12) ?
C44B C45B F45B . . 119.9(12) ?
C44B C45B C46B . . 121.4(13) ?
F45B C45B C46B . . 118.6(12) ?
F46B C46B C45B . . 116.4(11) ?
F46B C46B C41B . . 119.5(11) ?
C45B C46B C41B . . 123.8(12) ?
C56B C51B C52B . . 111.7(14) ?
C56B C51B B3 . . 124.6(14) ?
C52B C51B B3 . . 123.4(12) ?
F52B C52B C53B . . 115.5(14) ?
F52B C52B C51B . . 120.2(14) ?
C53B C52B C51B . . 124.3(13) ?
F53B C53B C52B . . 121.0(14) ?
F53B C53B C54B . . 119.1(16) ?
C52B C53B C54B . . 119.8(17) ?
F54B C54B C53B . . 120.4(16) ?
F54B C54B C55B . . 120.3(13) ?
C53B C54B C55B . . 119.3(16) ?
F55B C55B C56B . . 123.5(14) ?
F55B C55B C54B . . 118.9(14) ?
C56B C55B C54B . . 117.6(13) ?
C55B C56B C51B . . 127.3(15) ?
C55B C56B F56B . . 113.9(11) ?
C51B C56B F56B . . 118.8(14) ?
C62B C61B C66B . . 113.5(13) ?
C62B C61B B4 . . 120.6(11) ?
C66B C61B B4 . . 125.7(13) ?
C61B C62B F62B . . 120.6(12) ?
C61B C62B C63B . . 125.0(13) ?
F62B C62B C63B . . 114.4(13) ?
F63B C63B C64B . . 122.5(14) ?
F63B C63B C62B . . 120.0(13) ?
C64B C63B C62B . . 117.4(15) ?
F64B C64B C65B . . 123.3(13) ?
F64B C64B C63B . . 117.8(14) ?
C65B C64B C63B . . 118.8(14) ?
C64B C65B C66B . . 121.5(13) ?
C64B C65B F65B . . 118.5(12) ?
C66B C65B F65B . . 119.9(13) ?
F66B C66B C65B . . 115.9(12) ?
F66B C66B C61B . . 120.8(12) ?
C65B C66B C61B . . 123.3(14) ?
C72B C71B C76B . . 113.0(14) ?
C72B C71B B4 . . 125.3(11) ?
C76B C71B B4 . . 121.7(13) ?
F72B C72B C73B . . 115.1(13) ?
F72B C72B C71B . . 120.3(13) ?
C73B C72B C71B . . 124.6(13) ?
F73B C73B C72B . . 119.9(14) ?
F73B C73B C74B . . 120.5(16) ?
C72B C73B C74B . . 119.7(16) ?
F74B C74B C75B . . 120.0(15) ?
F74B C74B C73B . . 121.2(16) ?
C75B C74B C73B . . 118.8(16) ?
F75B C75B C74B . . 120.0(15) ?
F75B C75B C76B . . 120.6(15) ?
C74B C75B C76B . . 119.3(15) ?
F76B C76B C75B . . 116.1(13) ?
F76B C76B C71B . . 119.3(14) ?
C75B C76B C71B . . 124.5(15) ?

loop_
_geom_torsion_atom_site_label_1
_geom_torsion_atom_site_label_2
_geom_torsion_atom_site_label_3
_geom_torsion_atom_site_label_4
_geom_torsion_site_symmetry_1
_geom_torsion_site_symmetry_2
_geom_torsion_site_symmetry_3
_geom_torsion_site_symmetry_4
_geom_torsion
_geom_torsion_publ_flag
C5B B4 O1 C3A . . . . 68.1(17) ?
C61B B4 O1 C3A . . . . -175.9(12) ?
C71B B4 O1 C3A . . . . -57.3(16) ?
C5A B2 O2 C3B . . . . 69.3(16) ?
C61A B2 O2 C3B . . . . -54.5(17) ?
C71A B2 O2 C3B . . . . -174.7(11) ?
C4A P1 C1A C2A . . . . 81.8(8) ?
C11A P1 C1A C2A . . . . -161.3(8) ?
B1 P1 C1A C2A . . . . -39.3(8) ?
P1 C1A C2A C3A . . . . 20.8(12) ?
B4 O1 C3A C2A . . . . -6.(2) ?
B4 O1 C3A B1 . . . . 176.8(12) ?
C1A C2A C3A O1 . . . . -160.1(11) ?
C1A C2A C3A B1 . . . . 17.2(15) ?
C41A B1 C3A O1 . . . . -114.6(13) ?
C51A B1 C3A O1 . . . . 11.2(17) ?
P1 B1 C3A O1 . . . . 137.0(11) ?
C41A B1 C3A C2A . . . . 68.0(13) ?
C51A B1 C3A C2A . . . . -166.2(11) ?
P1 B1 C3A C2A . . . . -40.3(13) ?
C1A P1 C4A C5A . . . . -51.3(11) ?
C11A P1 C4A C5A . . . . -171.8(10) ?
B1 P1 C4A C5A . . . . 47.0(13) ?
P1 C4A C5A B2 . . . . 176.6(9) ?
O2 B2 C5A C4A . . . . 171.2(11) ?
C61A B2 C5A C4A . . . . -73.4(15) ?
C71A B2 C5A C4A . . . . 63.1(14) ?
C1A P1 C11A C16A . . . . -1.7(12) ?
C4A P1 C11A C16A . . . . 112.3(11) ?
B1 P1 C11A C16A . . . . -106.0(12) ?
C1A P1 C11A C12A . . . . 174.9(9) ?
C4A P1 C11A C12A . . . . -71.2(11) ?
B1 P1 C11A C12A . . . . 70.5(12) ?
C16A C11A C12A C13A . . . . 8.8(17) ?
P1 C11A C12A C13A . . . . -167.9(9) ?
C16A C11A C12A C21A . . . . -166.6(12) ?
P1 C11A C12A C21A . . . . 16.7(17) ?
C11A C12A C13A C14A . . . . -4.6(19) ?
C21A C12A C13A C14A . . . . 171.3(12) ?
C12A C13A C14A C15A . . . . -2.(2) ?
C13A C14A C15A C16A . . . . 5.(2) ?
C14A C15A C16A C11A . . . . 0.(2) ?
C14A C15A C16A C31A . . . . -174.5(13) ?
C12A C11A C16A C15A . . . . -6.4(18) ?
P1 C11A C16A C15A . . . . 170.1(10) ?
C12A C11A C16A C31A . . . . 167.2(12) ?
P1 C11A C16A C31A . . . . -16.4(18) ?
C13A C12A C21A C26A . . . . -93.7(14) ?
C11A C12A C21A C26A . . . . 81.7(16) ?
C13A C12A C21A C22A . . . . 73.9(16) ?
C11A C12A C21A C22A . . . . -110.7(15) ?
C26A C21A C22A C23A . . . . -6.5(19) ?
C12A C21A C22A C23A . . . . -173.8(12) ?
C26A C21A C22A C27A . . . . 170.0(13) ?
C12A C21A C22A C27A . . . . 3.(2) ?
C21A C22A C23A C24A . . . . 0.(2) ?
C27A C22A C23A C24A . . . . -176.3(14) ?
C22A C23A C24A C25A . . . . 3.(2) ?
C22A C23A C24A C28A . . . . -179.1(13) ?
C23A C24A C25A C26A . . . . -1.(2) ?
C28A C24A C25A C26A . . . . -178.4(13) ?
C22A C21A C26A C25A . . . . 9.0(19) ?
C12A C21A C26A C25A . . . . 177.0(11) ?
C22A C21A C26A C29A . . . . -166.0(12) ?
C12A C21A C26A C29A . . . . 2.0(19) ?
C24A C25A C26A C21A . . . . -5.5(19) ?
C24A C25A C26A C29A . . . . 169.8(12) ?
C15A C16A C31A C32A . . . . 94.0(15) ?
C11A C16A C31A C32A . . . . -79.7(16) ?
C15A C16A C31A C36A . . . . -77.4(16) ?
C11A C16A C31A C36A . . . . 109.0(16) ?
C36A C31A C32A C33A . . . . -5.7(19) ?
C16A C31A C32A C33A . . . . -177.3(12) ?
C36A C31A C32A C37A . . . . 173.3(12) ?
C16A C31A C32A C37A . . . . 1.7(19) ?
C31A C32A C33A C34A . . . . 3.(2) ?
C37A C32A C33A C34A . . . . -175.6(14) ?
C32A C33A C34A C35A . . . . -1.(2) ?
C32A C33A C34A C38A . . . . 177.9(15) ?
C33A C34A C35A C36A . . . . 0.(2) ?
C38A C34A C35A C36A . . . . -178.4(15) ?
C34A C35A C36A C31A . . . . -3.(2) ?
C34A C35A C36A C39A . . . . 179.7(14) ?
C32A C31A C36A C35A . . . . 5.(2) ?
C16A C31A C36A C35A . . . . 176.8(12) ?
C32A C31A C36A C39A . . . . -177.0(12) ?
C16A C31A C36A C39A . . . . -5.7(19) ?
C3A B1 C41A C46A . . . . 28.2(16) ?
C51A B1 C41A C46A . . . . -95.0(15) ?
P1 B1 C41A C46A . . . . 125.9(12) ?
C3A B1 C41A C42A . . . . -163.7(12) ?
C51A B1 C41A C42A . . . . 73.1(15) ?
P1 B1 C41A C42A . . . . -65.9(14) ?
C46A C41A C42A F42A . . . . 179.1(12) ?
B1 C41A C42A F42A . . . . 9.9(19) ?
C46A C41A C42A C43A . . . . -1.(2) ?
B1 C41A C42A C43A . . . . -169.6(13) ?
F42A C42A C43A F43A . . . . 3.(2) ?
C41A C42A C43A F43A . . . . -177.9(13) ?
F42A C42A C43A C44A . . . . -177.5(13) ?
C41A C42A C43A C44A . . . . 2.(2) ?
F43A C43A C44A F44A . . . . -1.(2) ?
C42A C43A C44A F44A . . . . 179.1(13) ?
F43A C43A C44A C45A . . . . 175.6(13) ?
C42A C43A C44A C45A . . . . -4.(2) ?
C43A C44A C45A F45A . . . . 179.7(14) ?
F44A C44A C45A F45A . . . . -4.(2) ?
C43A C44A C45A C46A . . . . 5.(2) ?
F44A C44A C45A C46A . . . . -178.2(13) ?
C42A C41A C46A F46A . . . . -176.6(12) ?
B1 C41A C46A F46A . . . . -7.2(19) ?
C42A C41A C46A C45A . . . . 1.(2) ?
B1 C41A C46A C45A . . . . 170.8(13) ?
F45A C45A C46A C41A . . . . -178.2(13) ?
C44A C45A C46A C41A . . . . -4.(2) ?
F45A C45A C46A F46A . . . . 0.0(19) ?
C44A C45A C46A F46A . . . . 174.4(12) ?
C3A B1 C51A C56A . . . . 74.0(15) ?
C41A B1 C51A C56A . . . . -164.7(11) ?
P1 B1 C51A C56A . . . . -32.7(16) ?
C3A B1 C51A C52A . . . . -101.6(13) ?
C41A B1 C51A C52A . . . . 19.7(17) ?
P1 B1 C51A C52A . . . . 151.7(10) ?
C56A C51A C52A F52A . . . . 178.9(11) ?
B1 C51A C52A F52A . . . . -5.1(18) ?
C56A C51A C52A C53A . . . . 0.8(18) ?
B1 C51A C52A C53A . . . . 176.7(12) ?
F52A C52A C53A F53A . . . . 0.2(18) ?
C51A C52A C53A F53A . . . . 178.4(11) ?
F52A C52A C53A C54A . . . . -178.9(12) ?
C51A C52A C53A C54A . . . . -1.(2) ?
C52A C53A C54A C55A . . . . 1.(2) ?
F53A C53A C54A C55A . . . . -178.0(12) ?
C52A C53A C54A F54A . . . . 180.0(12) ?
F53A C53A C54A F54A . . . . 1.(2) ?
F54A C54A C55A F55A . . . . 3.(2) ?
C53A C54A C55A F55A . . . . -178.4(12) ?
F54A C54A C55A C56A . . . . 179.5(11) ?
C53A C54A C55A C56A . . . . -2.(2) ?
C52A C51A C56A F56A . . . . -179.6(10) ?
B1 C51A C56A F56A . . . . 4.5(18) ?
C52A C51A C56A C55A . . . . -1.3(18) ?
B1 C51A C56A C55A . . . . -177.2(11) ?
F55A C55A C56A F56A . . . . -3.1(16) ?
C54A C55A C56A F56A . . . . -179.8(11) ?
F55A C55A C56A C51A . . . . 178.5(11) ?
C54A C55A C56A C51A . . . . 1.8(19) ?
C5A B2 C61A C62A . . . . -8.(2) ?
O2 B2 C61A C62A . . . . 110.1(14) ?
C71A B2 C61A C62A . . . . -142.5(14) ?
C5A B2 C61A C66A . . . . 175.3(12) ?
O2 B2 C61A C66A . . . . -66.2(15) ?
C71A B2 C61A C66A . . . . 41.2(17) ?
C66A C61A C62A F62A . . . . 178.5(11) ?
B2 C61A C62A F62A . . . . 2.(2) ?
C66A C61A C62A C63A . . . . 4.(2) ?
B2 C61A C62A C63A . . . . -172.9(13) ?
F62A C62A C63A F63A . . . . 0.7(18) ?
C61A C62A C63A F63A . . . . 175.9(12) ?
F62A C62A C63A C64A . . . . -177.9(11) ?
C61A C62A C63A C64A . . . . -3.(2) ?
F63A C63A C64A C65A . . . . -178.1(12) ?
C62A C63A C64A C65A . . . . 0.(2) ?
F63A C63A C64A F64A . . . . 2.3(19) ?
C62A C63A C64A F64A . . . . -179.2(12) ?
F64A C64A C65A F65A . . . . 0.(2) ?
C63A C64A C65A F65A . . . . -179.5(12) ?
F64A C64A C65A C66A . . . . 180.0(13) ?
C63A C64A C65A C66A . . . . 0.(2) ?
F65A C65A C66A F66A . . . . -4.(2) ?
C64A C65A C66A F66A . . . . 175.9(12) ?
F65A C65A C66A C61A . . . . -179.4(13) ?
C64A C65A C66A C61A . . . . 1.(2) ?
C62A C61A C66A F66A . . . . -177.5(11) ?
B2 C61A C66A F66A . . . . -0.8(18) ?
C62A C61A C66A C65A . . . . -3.(2) ?
B2 C61A C66A C65A . . . . 174.1(13) ?
C5A B2 C71A C76A . . . . 67.9(16) ?
O2 B2 C71A C76A . . . . -46.2(15) ?
C61A B2 C71A C76A . . . . -155.8(13) ?
C5A B2 C71A C72A . . . . -115.0(15) ?
O2 B2 C71A C72A . . . . 130.9(13) ?
C61A B2 C71A C72A . . . . 21.(2) ?
C76A C71A C72A F72A . . . . -175.4(12) ?
B2 C71A C72A F72A . . . . 7.(2) ?
C76A C71A C72A C73A . . . . 3.(2) ?
B2 C71A C72A C73A . . . . -174.0(14) ?
F72A C72A C73A C74A . . . . 178.9(15) ?
C71A C72A C73A C74A . . . . 0.(3) ?
F72A C72A C73A F73A . . . . -2.(2) ?
C71A C72A C73A F73A . . . . 179.7(13) ?
F73A C73A C74A F74A . . . . 0.(3) ?
C72A C73A C74A F74A . . . . 179.1(16) ?
F73A C73A C74A C75A . . . . 176.5(14) ?
C72A C73A C74A C75A . . . . -4.(3) ?
C73A C74A C75A F75A . . . . -179.6(15) ?
F74A C74A C75A F75A . . . . -3.(2) ?
C73A C74A C75A C76A . . . . 4.(2) ?
F74A C74A C75A C76A . . . . -178.8(14) ?
F75A C75A C76A F76A . . . . 3.(2) ?
C74A C75A C76A F76A . . . . 179.2(13) ?
F75A C75A C76A C71A . . . . -176.8(13) ?
C74A C75A C76A C71A . . . . -1.(2) ?
C72A C71A C76A F76A . . . . 177.2(12) ?
B2 C71A C76A F76A . . . . -5.4(19) ?
C72A C71A C76A C75A . . . . -3.(2) ?
B2 C71A C76A C75A . . . . 174.4(14) ?
C4B P2 C1B C2B . . . . 82.5(9) ?
C11B P2 C1B C2B . . . . -160.3(8) ?
B3 P2 C1B C2B . . . . -39.2(9) ?
P2 C1B C2B C3B . . . . 20.8(12) ?
B2 O2 C3B C2B . . . . -7.1(19) ?
B2 O2 C3B B3 . . . . 177.4(11) ?
C1B C2B C3B O2 . . . . -159.6(11) ?
C1B C2B C3B B3 . . . . 15.9(14) ?
C51B B3 C3B O2 . . . . 8.9(17) ?
C41B B3 C3B O2 . . . . -116.1(13) ?
P2 B3 C3B O2 . . . . 136.6(10) ?
C51B B3 C3B C2B . . . . -166.8(11) ?
C41B B3 C3B C2B . . . . 68.2(14) ?
P2 B3 C3B C2B . . . . -39.1(11) ?
C11B P2 C4B C5B . . . . -168.6(10) ?
C1B P2 C4B C5B . . . . -49.1(12) ?
B3 P2 C4B C5B . . . . 51.3(13) ?
P2 C4B C5B B4 . . . . 176.3(10) ?
O1 B4 C5B C4B . . . . 169.9(11) ?
C61B B4 C5B C4B . . . . 62.2(15) ?
C71B B4 C5B C4B . . . . -72.3(15) ?
C4B P2 C11B C12B . . . . 119.7(11) ?
C1B P2 C11B C12B . . . . 5.8(13) ?
B3 P2 C11B C12B . . . . -99.1(12) ?
C4B P2 C11B C16B . . . . -70.6(11) ?
C1B P2 C11B C16B . . . . 175.5(10) ?
B3 P2 C11B C16B . . . . 70.6(11) ?
C16B C11B C12B C13B . . . . -5.3(19) ?
P2 C11B C12B C13B . . . . 164.3(10) ?
C16B C11B C12B C21B . . . . 164.9(12) ?
P2 C11B C12B C21B . . . . -25.6(19) ?
C11B C12B C13B C14B . . . . 0.(2) ?
C21B C12B C13B C14B . . . . -171.6(12) ?
C12B C13B C14B C15B . . . . 5.(2) ?
C13B C14B C15B C16B . . . . -5.(2) ?
C14B C15B C16B C11B . . . . -1.(2) ?
C14B C15B C16B C31B . . . . 170.5(13) ?
C12B C11B C16B C15B . . . . 5.9(19) ?
P2 C11B C16B C15B . . . . -164.2(11) ?
C12B C11B C16B C31B . . . . -164.5(13) ?
P2 C11B C16B C31B . . . . 25.4(18) ?
C13B C12B C21B C22B . . . . 104.7(14) ?
C11B C12B C21B C22B . . . . -65.8(18) ?
C13B C12B C21B C26B . . . . -70.9(16) ?
C11B C12B C21B C26B . . . . 118.6(15) ?
C26B C21B C22B C23B . . . . -1.9(18) ?
C12B C21B C22B C23B . . . . -177.6(12) ?
C26B C21B C22B C27B . . . . 175.3(11) ?
C12B C21B C22B C27B . . . . -0.5(18) ?
C21B C22B C23B C24B . . . . 0.(2) ?
C27B C22B C23B C24B . . . . -177.7(13) ?
C22B C23B C24B C25B . . . . 2.(2) ?
C22B C23B C24B C28B . . . . 178.8(14) ?
C23B C24B C25B C26B . . . . -2.(2) ?
C28B C24B C25B C26B . . . . -178.6(14) ?
C24B C25B C26B C21B . . . . 0.(2) ?
C24B C25B C26B C29B . . . . -177.8(13) ?
C22B C21B C26B C25B . . . . 2.1(18) ?
C12B C21B C26B C25B . . . . 177.9(12) ?
C22B C21B C26B C29B . . . . 179.6(12) ?
C12B C21B C26B C29B . . . . -4.7(19) ?
C15B C16B C31B C36B . . . . 74.3(17) ?
C11B C16B C31B C36B . . . . -115.0(16) ?
C15B C16B C31B C32B . . . . -90.3(15) ?
C11B C16B C31B C32B . . . . 80.4(16) ?
C36B C31B C32B C33B . . . . 8.7(18) ?
C16B C31B C32B C33B . . . . 173.8(11) ?
C36B C31B C32B C37B . . . . -166.0(12) ?
C16B C31B C32B C37B . . . . -0.9(17) ?
C31B C32B C33B C34B . . . . -1.3(19) ?
C37B C32B C33B C34B . . . . 173.5(13) ?
C32B C33B C34B C35B . . . . -4.(2) ?
C32B C33B C34B C38B . . . . 179.0(12) ?
C33B C34B C35B C36B . . . . 1.3(19) ?
C38B C34B C35B C36B . . . . 178.7(12) ?
C32B C31B C36B C35B . . . . -10.9(18) ?
C16B C31B C36B C35B . . . . -175.0(11) ?
C32B C31B C36B C39B . . . . 167.4(11) ?
C16B C31B C36B C39B . . . . 3.3(19) ?
C34B C35B C36B C31B . . . . 6.0(19) ?
C34B C35B C36B C39B . . . . -172.4(12) ?
C51B B3 C41B C42B . . . . 71.5(18) ?
C3B B3 C41B C42B . . . . -165.5(14) ?
P2 B3 C41B C42B . . . . -68.9(16) ?
C51B B3 C41B C46B . . . . -105.0(16) ?
C3B B3 C41B C46B . . . . 18.(2) ?
P2 B3 C41B C46B . . . . 114.6(14) ?
C46B C41B C42B F42B . . . . 179.4(13) ?
B3 C41B C42B F42B . . . . 3.(2) ?
C46B C41B C42B C43B . . . . -2.(2) ?
B3 C41B C42B C43B . . . . -178.4(15) ?
F42B C42B C43B F43B . . . . 1.(2) ?
C41B C42B C43B F43B . . . . -177.9(14) ?
F42B C42B C43B C44B . . . . 179.1(14) ?
C41B C42B C43B C44B . . . . 0.(2) ?
F43B C43B C44B C45B . . . . -179.2(15) ?
C42B C43B C44B C45B . . . . 3.(2) ?
F43B C43B C44B F44B . . . . 3.(2) ?
C42B C43B C44B F44B . . . . -175.0(14) ?
F44B C44B C45B F45B . . . . -4.(3) ?
C43B C44B C45B F45B . . . . 178.1(15) ?
F44B C44B C45B C46B . . . . 173.6(15) ?
C43B C44B C45B C46B . . . . -4.(3) ?
C44B C45B C46B F46B . . . . 176.2(15) ?
F45B C45B C46B F46B . . . . -6.(2) ?
C44B C45B C46B C41B . . . . 3.(3) ?
F45B C45B C46B C41B . . . . -179.6(15) ?
C42B C41B C46B F46B . . . . -173.1(13) ?
B3 C41B C46B F46B . . . . 4.(2) ?
C42B C41B C46B C45B . . . . 0.(2) ?
B3 C41B C46B C45B . . . . 177.1(15) ?
C3B B3 C51B C56B . . . . 74.3(16) ?
C41B B3 C51B C56B . . . . -165.6(12) ?
P2 B3 C51B C56B . . . . -33.2(18) ?
C3B B3 C51B C52B . . . . -99.5(15) ?
C41B B3 C51B C52B . . . . 20.5(18) ?
P2 B3 C51B C52B . . . . 153.0(11) ?
C56B C51B C52B F52B . . . . -178.5(12) ?
B3 C51B C52B F52B . . . . -4.(2) ?
C56B C51B C52B C53B . . . . 2.(2) ?
B3 C51B C52B C53B . . . . 176.4(14) ?
F52B C52B C53B F53B . . . . 1.(2) ?
C51B C52B C53B F53B . . . . -179.0(13) ?
F52B C52B C53B C54B . . . . 178.0(13) ?
C51B C52B C53B C54B . . . . -2.(2) ?
F53B C53B C54B F54B . . . . -2.(2) ?
C52B C53B C54B F54B . . . . -178.9(13) ?
F53B C53B C54B C55B . . . . 178.8(13) ?
C52B C53B C54B C55B . . . . 2.(2) ?
F54B C54B C55B F55B . . . . -1.(2) ?
C53B C54B C55B F55B . . . . 178.5(13) ?
F54B C54B C55B C56B . . . . 179.5(12) ?
C53B C54B C55B C56B . . . . -2.(2) ?
F55B C55B C56B C51B . . . . -178.8(12) ?
C54B C55B C56B C51B . . . . 1.(2) ?
F55B C55B C56B F56B . . . . 1.5(18) ?
C54B C55B C56B F56B . . . . -178.5(12) ?
C52B C51B C56B C55B . . . . -1.(2) ?
B3 C51B C56B C55B . . . . -175.8(13) ?
C52B C51B C56B F56B . . . . 178.4(11) ?
B3 C51B C56B F56B . . . . 3.9(19) ?
C5B B4 C61B C62B . . . . 71.9(15) ?
O1 B4 C61B C62B . . . . -42.5(14) ?
C71B B4 C61B C62B . . . . -152.6(12) ?
C5B B4 C61B C66B . . . . -112.6(14) ?
O1 B4 C61B C66B . . . . 132.9(12) ?
C71B B4 C61B C66B . . . . 22.8(17) ?
C66B C61B C62B F62B . . . . 174.1(11) ?
B4 C61B C62B F62B . . . . -10.0(18) ?
C66B C61B C62B C63B . . . . -5.5(19) ?
B4 C61B C62B C63B . . . . 170.4(12) ?
C61B C62B C63B F63B . . . . -176.6(13) ?
F62B C62B C63B F63B . . . . 3.8(18) ?
C61B C62B C63B C64B . . . . 1.(2) ?
F62B C62B C63B C64B . . . . -178.9(12) ?
F63B C63B C64B F64B . . . . -1.(2) ?
C62B C63B C64B F64B . . . . -178.1(11) ?
F63B C63B C64B C65B . . . . -177.8(12) ?
C62B C63B C64B C65B . . . . 5.(2) ?
F64B C64B C65B C66B . . . . 177.8(12) ?
C63B C64B C65B C66B . . . . -5.(2) ?
F64B C64B C65B F65B . . . . -0.1(19) ?
C63B C64B C65B F65B . . . . 176.6(12) ?
C64B C65B C66B F66B . . . . 179.5(11) ?
F65B C65B C66B F66B . . . . -2.6(17) ?
C64B C65B C66B C61B . . . . 0.(2) ?
F65B C65B C66B C61B . . . . 178.0(11) ?
C62B C61B C66B F66B . . . . -174.2(11) ?
B4 C61B C66B F66B . . . . 10.1(19) ?
C62B C61B C66B C65B . . . . 5.2(19) ?
B4 C61B C66B C65B . . . . -170.5(12) ?
C5B B4 C71B C72B . . . . -10.4(18) ?
O1 B4 C71B C72B . . . . 110.0(13) ?
C61B B4 C71B C72B . . . . -143.3(12) ?
C5B B4 C71B C76B . . . . 172.0(11) ?
O1 B4 C71B C76B . . . . -67.6(14) ?
C61B B4 C71B C76B . . . . 39.1(17) ?
C76B C71B C72B F72B . . . . 177.1(11) ?
B4 C71B C72B F72B . . . . -0.7(19) ?
C76B C71B C72B C73B . . . . -2.4(19) ?
B4 C71B C72B C73B . . . . 179.8(13) ?
F72B C72B C73B F73B . . . . 1.6(19) ?
C71B C72B C73B F73B . . . . -178.9(12) ?
F72B C72B C73B C74B . . . . -178.1(12) ?
C71B C72B C73B C74B . . . . 1.(2) ?
F73B C73B C74B F74B . . . . 1.(2) ?
C72B C73B C74B F74B . . . . -179.3(13) ?
F73B C73B C74B C75B . . . . 179.8(13) ?
C72B C73B C74B C75B . . . . -1.(2) ?
F74B C74B C75B F75B . . . . -2.(2) ?
C73B C74B C75B F75B . . . . 179.8(13) ?
F74B C74B C75B C76B . . . . 179.7(13) ?
C73B C74B C75B C76B . . . . 1.(2) ?
F75B C75B C76B F76B . . . . 0.(2) ?
C74B C75B C76B F76B . . . . 178.6(12) ?
F75B C75B C76B C71B . . . . 178.9(12) ?
C74B C75B C76B C71B . . . . -2.(2) ?
C72B C71B C76B F76B . . . . -178.0(11) ?
B4 C71B C76B F76B . . . . -0.1(19) ?
C72B C71B C76B C75B . . . . 3.(2) ?
B4 C71B C76B C75B . . . . -179.2(13) ?

_shelx_res_file                  
;


    erk8532.res created by SHELXL-2014/7


TITL erk8532.res in Pna2(1)
CELL  1.54178  23.2043  30.9754  14.8030   90.000   90.000   90.000
ZERR    4.000   0.0010   0.0012   0.0006    0.000    0.000    0.000
LATT -1
SYMM -X, -Y, 1/2+Z
SYMM 1/2+X, 1/2-Y, Z
SYMM 1/2-X, 1/2+Y, 1/2+Z
SFAC C  H  B  O  F  P
UNIT 424  264  16  8  160  8
SIZE 0.046 0.064 0.173
TEMP -173.150
ACTA
CONF

L.S. 20
BOND $H
FMAP 2
PLAN 10

SHEL 999 0.89
ISOR 0.005 $C $F $B $O $P
ISOR 0.003 C3B C56A C1A

OMIT     1   1   0
OMIT     1   2   0
OMIT     1  34   2
OMIT     2   0   0
OMIT    11  33   0
OMIT     2   3   0
OMIT     5  33   0
OMIT     9  34  -1
OMIT    18   2   9
OMIT     2  35  -4
OMIT     6  32   0
OMIT     2   1   1
OMIT     2   1  -1
OMIT    17   6  11
OMIT     0   1   1
OMIT     1   2   1
OMIT     5  33  -1
OMIT     3  27 -10
OMIT    13  21 -11
OMIT     1   1  -2
OMIT     2   2   2
OMIT    15  21 -10

ABIN
WGHT    0.051500   73.611702
FVAR       0.17499
P1    6    0.271478    0.248170    0.467920    11.00000    0.01132    0.00603 =
         0.01719    0.00093    0.00110   -0.00522
P2    6    0.281502    0.495078    0.450239    11.00000    0.00911    0.00558 =
         0.01409   -0.00004   -0.00125    0.00104
B1    3    0.358752    0.256166    0.454981    11.00000    0.00905    0.00890 =
         0.01568    0.00158    0.00104    0.00498
B2    3    0.197066    0.359810    0.599340    11.00000    0.01150    0.01762 =
         0.01716   -0.00060    0.00101   -0.00044
B3    3    0.237354    0.488737    0.569474    11.00000    0.01792    0.01203 =
         0.01888   -0.00223    0.00073    0.00284
B4    3    0.391138    0.384797    0.405935    11.00000    0.00927    0.00882 =
         0.01063    0.00389   -0.00031   -0.00331
O1    4    0.383212    0.334484    0.435408    11.00000    0.00619    0.00635 =
         0.01081   -0.00036    0.00414    0.00103
O2    4    0.216732    0.410206    0.600076    11.00000    0.01401    0.01097 =
         0.01631    0.00073    0.00247   -0.00080
C1A   1    0.260461    0.270732    0.356688    11.00000    0.00674    0.00412 =
         0.00717    0.00099    0.00283    0.00211
AFIX  23
H101  2    0.267626    0.248588    0.309788    11.00000   -1.20000
H102  2    0.220376    0.281239    0.350284    11.00000   -1.20000
AFIX   0
C2A   1    0.303411    0.308536    0.346360    11.00000    0.00805    0.00625 =
         0.01061    0.00077   -0.00073    0.00235
AFIX  23
H201  2    0.318925    0.308961    0.284067    11.00000   -1.20000
H202  2    0.283305    0.336239    0.357281    11.00000   -1.20000
AFIX   0
C3A   1    0.351139    0.303597    0.411476    11.00000    0.00764    0.01244 =
         0.01272   -0.00481    0.00399    0.00194
C4A   1    0.229958    0.284416    0.541289    11.00000    0.01187    0.00966 =
         0.00906    0.00034   -0.00142    0.00197
AFIX  23
H401  2    0.188552    0.279082    0.529655    11.00000   -1.20000
H402  2    0.237589    0.275934    0.604650    11.00000   -1.20000
AFIX   0
C5A   1    0.240391    0.333157    0.533485    11.00000    0.01941    0.01577 =
         0.01666    0.00291    0.00166    0.00247
AFIX  23
H501  2    0.234312    0.342383    0.470167    11.00000   -1.20000
H502  2    0.280792    0.339720    0.550022    11.00000   -1.20000
AFIX   0
C11A  1    0.242484    0.193338    0.480266    11.00000    0.01255    0.01026 =
         0.01710   -0.00121    0.00397   -0.00306
C12A  1    0.253381    0.171316    0.563732    11.00000    0.01055    0.01243 =
         0.01778    0.00098    0.00027   -0.00129
C13A  1    0.241214    0.126513    0.567225    11.00000    0.02354    0.01889 =
         0.02313    0.00412   -0.00142   -0.00326
AFIX  43
H13A  2    0.250710    0.110791    0.620280    11.00000   -1.20000
AFIX   0
C14A  1    0.216248    0.105325    0.496541    11.00000    0.02767    0.01850 =
         0.02798   -0.00325   -0.00778   -0.00372
AFIX  43
H14A  2    0.209741    0.075088    0.499905    11.00000   -1.20000
AFIX   0
C15A  1    0.200766    0.127542    0.421534    11.00000    0.01816    0.02265 =
         0.02374   -0.00611   -0.00070   -0.00061
AFIX  43
H15A  2    0.180799    0.112651    0.374970    11.00000   -1.20000
AFIX   0
C16A  1    0.212857    0.171453    0.409533    11.00000    0.01231    0.01610 =
         0.01716    0.00320    0.00435   -0.00319
C21A  1    0.272510    0.191019    0.650495    11.00000    0.01596    0.01506 =
         0.01955    0.00207   -0.00357   -0.00810
C22A  1    0.328709    0.183875    0.686738    11.00000    0.02918    0.02134 =
         0.02279    0.00385   -0.00158   -0.00887
C23A  1    0.339149    0.200912    0.773858    11.00000    0.02575    0.02228 =
         0.02977    0.00359   -0.00453   -0.00344
AFIX  43
H23A  2    0.376307    0.196770    0.799368    11.00000   -1.20000
AFIX   0
C24A  1    0.300752    0.222119    0.821852    11.00000    0.03453    0.02128 =
         0.02666    0.00502   -0.00434   -0.00601
C25A  1    0.245145    0.226832    0.787994    11.00000    0.03135    0.01660 =
         0.02723    0.00882    0.00244   -0.00116
AFIX  43
H25A  2    0.216993    0.241861    0.822375    11.00000   -1.20000
AFIX   0
C26A  1    0.230390    0.209630    0.703809    11.00000    0.01693    0.01004 =
         0.01678    0.00121   -0.00102   -0.00478
C27A  1    0.373970    0.158330    0.641431    11.00000    0.01386    0.02810 =
         0.03143   -0.00212   -0.01429    0.00215
AFIX 137
H27A  2    0.403390    0.150009    0.685621    11.00000   -1.50000
H27B  2    0.391742    0.175695    0.593615    11.00000   -1.50000
H27C  2    0.356826    0.132326    0.614976    11.00000   -1.50000
AFIX   0
C28A  1    0.316537    0.239466    0.913091    11.00000    0.05378    0.04201 =
         0.03963    0.00146   -0.00889   -0.01404
AFIX 137
H28A  2    0.340633    0.218388    0.944886    11.00000   -1.50000
H28B  2    0.281398    0.244805    0.948076    11.00000   -1.50000
H28C  2    0.337901    0.266544    0.905960    11.00000   -1.50000
AFIX   0
C29A  1    0.166954    0.209490    0.679390    11.00000    0.03580    0.01844 =
         0.03624    0.00009    0.01238    0.00256
AFIX 137
H29A  2    0.161935    0.221437    0.618596    11.00000   -1.50000
H29B  2    0.145567    0.227130    0.722938    11.00000   -1.50000
H29C  2    0.152346    0.179813    0.680848    11.00000   -1.50000
AFIX   0
C31A  1    0.188333    0.192376    0.327224    11.00000    0.01188    0.01186 =
         0.01505   -0.00022    0.00369   -0.00835
C32A  1    0.135876    0.213289    0.334006    11.00000    0.02132    0.02147 =
         0.02420    0.00017   -0.00292   -0.00170
C33A  1    0.112131    0.231254    0.255179    11.00000    0.03750    0.03762 =
         0.03825   -0.00161   -0.00255    0.00124
AFIX  43
H33A  2    0.077172    0.247072    0.259657    11.00000   -1.20000
AFIX   0
C34A  1    0.137647    0.226793    0.171601    11.00000    0.04304    0.04247 =
         0.04269    0.00728   -0.00624   -0.00463
C35A  1    0.188047    0.204361    0.166125    11.00000    0.03551    0.03538 =
         0.03223   -0.00228    0.00665   -0.00921
AFIX  43
H35A  2    0.206410    0.200909    0.109222    11.00000   -1.20000
AFIX   0
C36A  1    0.212651    0.186626    0.242342    11.00000    0.02139    0.02008 =
         0.02631   -0.00398   -0.00119   -0.00573
C37A  1    0.103195    0.216847    0.421608    11.00000    0.02029    0.02490 =
         0.02868    0.00078    0.00447    0.00017
AFIX 137
H37A  2    0.101487    0.188462    0.450723    11.00000   -1.50000
H37B  2    0.063989    0.227085    0.409480    11.00000   -1.50000
H37C  2    0.122845    0.237310    0.461615    11.00000   -1.50000
AFIX   0
C38A  1    0.107474    0.246228    0.088529    11.00000    0.07123    0.07308 =
         0.06086    0.02254   -0.00217   -0.00394
AFIX 137
H38A  2    0.121352    0.275744    0.078783    11.00000   -1.50000
H38B  2    0.065743    0.246699    0.098659    11.00000   -1.50000
H38C  2    0.116100    0.228627    0.035204    11.00000   -1.50000
AFIX   0
C39A  1    0.268153    0.162387    0.228292    11.00000    0.03178    0.04166 =
         0.03651   -0.01325   -0.00296   -0.01386
AFIX 137
H39A  2    0.277789    0.146343    0.283316    11.00000   -1.50000
H39B  2    0.299129    0.182866    0.214558    11.00000   -1.50000
H39C  2    0.263676    0.142169    0.177856    11.00000   -1.50000
AFIX   0
C41A  1    0.379838    0.223869    0.373267    11.00000    0.01052    0.01258 =
         0.01393   -0.00251   -0.00062    0.00135
C42A  1    0.377561    0.178071    0.378099    11.00000    0.01483    0.01782 =
         0.02141   -0.00112    0.00574    0.00129
C43A  1    0.402966    0.150742    0.316481    11.00000    0.02389    0.02493 =
         0.03217   -0.00801   -0.00286    0.00124
C44A  1    0.433317    0.167651    0.248720    11.00000    0.02843    0.03007 =
         0.03452   -0.00835   -0.00193    0.00391
C45A  1    0.435853    0.212309    0.237204    11.00000    0.01986    0.03773 =
         0.02477   -0.00221    0.00165   -0.00082
C46A  1    0.410291    0.238304    0.301445    11.00000    0.01703    0.01502 =
         0.02239   -0.00860    0.00027    0.00263
C51A  1    0.402209    0.257968    0.543244    11.00000    0.01311    0.01039 =
         0.01564   -0.00455    0.00311    0.00006
C52A  1    0.460333    0.244671    0.537187    11.00000    0.01652    0.01441 =
         0.01943    0.00283    0.00329    0.00097
C53A  1    0.497004    0.247981    0.607752    11.00000    0.01097    0.01827 =
         0.02671    0.00109   -0.00123    0.00155
C54A  1    0.479162    0.265072    0.689193    11.00000    0.02787    0.02614 =
         0.02693    0.00013   -0.00434   -0.00454
C55A  1    0.423568    0.277919    0.697859    11.00000    0.01394    0.01276 =
         0.01791   -0.00165    0.00225    0.00506
C56A  1    0.386702    0.274460    0.623591    11.00000    0.00452    0.00470 =
         0.01022   -0.00204    0.00292    0.00115
C61A  1    0.129807    0.362357    0.567463    11.00000    0.02224    0.01630 =
         0.02429    0.00894    0.00349   -0.00347
C62A  1    0.107684    0.349027    0.486741    11.00000    0.02049    0.02277 =
         0.02083    0.00487    0.00417    0.00429
C63A  1    0.050935    0.356042    0.458828    11.00000    0.01736    0.02057 =
         0.02207    0.00697   -0.00095   -0.00402
C64A  1    0.013760    0.376661    0.519570    11.00000    0.01160    0.02954 =
         0.03259    0.00632    0.00066   -0.00722
C65A  1    0.033177    0.389286    0.601486    11.00000    0.02398    0.03057 =
         0.03434   -0.00101    0.00723    0.00077
C66A  1    0.089106    0.382156    0.624758    11.00000    0.01574    0.01607 =
         0.01847    0.00072   -0.00306   -0.00936
C71A  1    0.208887    0.347983    0.706043    11.00000    0.02410    0.02112 =
         0.02619   -0.00274    0.00274    0.00048
C72A  1    0.169962    0.327134    0.763475    11.00000    0.03115    0.02823 =
         0.03402   -0.00117    0.00110   -0.00412
C73A  1    0.181739    0.322081    0.854382    11.00000    0.04338    0.03911 =
         0.03550    0.00326    0.00906    0.00272
C74A  1    0.229599    0.336478    0.892175    11.00000    0.06084    0.04752 =
         0.04475    0.00055   -0.00075    0.00504
C75A  1    0.272361    0.355462    0.837246    11.00000    0.03392    0.03370 =
         0.03067   -0.00200   -0.00435    0.00278
C76A  1    0.260054    0.360505    0.747119    11.00000    0.02927    0.02669 =
         0.02272    0.00637   -0.00264   -0.00003
F42A  5    0.349574    0.158993    0.446383    11.00000    0.02511    0.01567 =
         0.05557   -0.00160    0.00549    0.00137
F43A  5    0.397416    0.108175    0.324058    11.00000    0.04281    0.01406 =
         0.07875   -0.02027   -0.00797    0.00168
F44A  5    0.459662    0.141456    0.187326    11.00000    0.05010    0.05917 =
         0.05412   -0.03294    0.00467    0.01987
F45A  5    0.466854    0.229121    0.168826    11.00000    0.03928    0.05496 =
         0.03925   -0.01346    0.01528    0.00765
F46A  5    0.419727    0.281271    0.288173    11.00000    0.03147    0.02767 =
         0.03265    0.00212    0.01905    0.00302
F52A  5    0.481688    0.226917    0.461354    11.00000    0.01877    0.03154 =
         0.03574   -0.00267    0.00872    0.00612
F53A  5    0.552486    0.233476    0.597865    11.00000    0.01585    0.04202 =
         0.04754    0.00238   -0.00793    0.00268
F54A  5    0.517135    0.268177    0.760249    11.00000    0.02647    0.04559 =
         0.03764    0.00014   -0.00947    0.00029
F55A  5    0.405804    0.295527    0.775419    11.00000    0.02871    0.02754 =
         0.03096    0.00123   -0.00107    0.00105
F56A  5    0.333237    0.288114    0.639577    11.00000    0.01180    0.02276 =
         0.02365   -0.00669   -0.00263    0.00292
F62A  5    0.140994    0.330374    0.423269    11.00000    0.01656    0.02699 =
         0.02669   -0.00034   -0.00247   -0.00061
F63A  5    0.033599    0.344324    0.376748    11.00000    0.02963    0.04184 =
         0.04654    0.00693   -0.00410   -0.01363
F64A  5   -0.041492    0.382826    0.492313    11.00000    0.01638    0.06501 =
         0.08128   -0.00210   -0.00447    0.00386
F65A  5   -0.004631    0.408513    0.656719    11.00000    0.02488    0.05645 =
         0.07461   -0.01742    0.02367    0.00176
F66A  5    0.105356    0.398245    0.704881    11.00000    0.02732    0.03254 =
         0.04084   -0.01586    0.01083   -0.00674
F72A  5    0.121224    0.310914    0.731750    11.00000    0.03842    0.02444 =
         0.04065    0.01144    0.01058   -0.01547
F73A  5    0.141644    0.301598    0.906465    11.00000    0.08874    0.06282 =
         0.03800    0.02040    0.03519   -0.01086
F74A  5    0.241041    0.332122    0.981459    11.00000    0.10861    0.07460 =
         0.03321    0.00771   -0.00297    0.00657
F75A  5    0.321301    0.370010    0.873802    11.00000    0.06793    0.05318 =
         0.04631   -0.00436   -0.02120    0.00042
F76A  5    0.301929    0.379247    0.697663    11.00000    0.02810    0.01928 =
         0.03147    0.00081   -0.00895   -0.00068
C1B   1    0.222162    0.470315    0.385517    11.00000    0.00834    0.01515 =
         0.01459    0.00283    0.00150   -0.00017
AFIX  23
H111  2    0.191456    0.491753    0.373538    11.00000   -1.20000
H112  2    0.236417    0.459023    0.327078    11.00000   -1.20000
AFIX   0
C2B   1    0.198765    0.432767    0.445701    11.00000    0.00568    0.01683 =
         0.01472   -0.00095    0.00095   -0.00296
AFIX  23
H211  2    0.156262    0.431369    0.440677    11.00000   -1.20000
H212  2    0.214758    0.404945    0.424369    11.00000   -1.20000
AFIX   0
C3B   1    0.215408    0.439871    0.541981    11.00000    0.00900    0.01387 =
         0.01501    0.00183    0.00094    0.00429
C4B   1    0.343152    0.459936    0.425749    11.00000    0.00614    0.00747 =
         0.00583   -0.00243   -0.00056    0.00278
AFIX  23
H411  2    0.355580    0.465689    0.362914    11.00000   -1.20000
H412  2    0.375247    0.468668    0.465846    11.00000   -1.20000
AFIX   0
C5B   1    0.334896    0.411565    0.435755    11.00000    0.01510    0.00495 =
         0.01079   -0.00031    0.00143   -0.00125
AFIX  23
H511  2    0.301765    0.402354    0.398286    11.00000   -1.20000
H512  2    0.325724    0.404843    0.499537    11.00000   -1.20000
AFIX   0
C11B  1    0.298212    0.549958    0.411172    11.00000    0.01751    0.00926 =
         0.01555   -0.00072   -0.00039    0.00111
C12B  1    0.265122    0.571302    0.345378    11.00000    0.01132    0.00925 =
         0.00604    0.00400    0.00163    0.00465
C13B  1    0.271674    0.615611    0.336139    11.00000    0.01448    0.01567 =
         0.02087   -0.00072   -0.00490   -0.00054
AFIX  43
H13B  2    0.249559    0.630230    0.291631    11.00000   -1.20000
AFIX   0
C14B  1    0.309066    0.639259    0.389093    11.00000    0.01898    0.01139 =
         0.02120    0.00228   -0.00746    0.00268
AFIX  43
H14B  2    0.310290    0.669839    0.384575    11.00000   -1.20000
AFIX   0
C15B  1    0.344673    0.617756    0.448757    11.00000    0.02196    0.02176 =
         0.02031   -0.00117   -0.00384   -0.00475
AFIX  43
H15B  2    0.372420    0.633689    0.482155    11.00000   -1.20000
AFIX   0
C16B  1    0.340937    0.573688    0.461053    11.00000    0.01290    0.00464 =
         0.01453    0.00016    0.00202    0.00283
C21B  1    0.229386    0.550991    0.273739    11.00000    0.00784    0.01282 =
         0.01379    0.00193    0.00611   -0.00156
C22B  1    0.255228    0.526965    0.204679    11.00000    0.01604    0.01061 =
         0.01694    0.00629    0.00165   -0.00028
C23B  1    0.221665    0.508979    0.134743    11.00000    0.01441    0.02218 =
         0.02374   -0.00069    0.00196    0.00031
AFIX  43
H23B  2    0.240539    0.493003    0.088637    11.00000   -1.20000
AFIX   0
C24B  1    0.163236    0.513543    0.130463    11.00000    0.02175    0.02842 =
         0.02390   -0.00427   -0.00803    0.00059
C25B  1    0.137560    0.538870    0.198478    11.00000    0.01846    0.02221 =
         0.02969    0.00565    0.00004   -0.00356
AFIX  43
H25B  2    0.097098    0.543413    0.196161    11.00000   -1.20000
AFIX   0
C26B  1    0.168138    0.557375    0.268147    11.00000    0.01290    0.01354 =
         0.01659    0.00252   -0.00180   -0.00053
C27B  1    0.319856    0.520760    0.198901    11.00000    0.01230    0.02362 =
         0.01957    0.01099    0.00076   -0.00367
AFIX 137
H27D  2    0.339288    0.544741    0.229509    11.00000   -1.50000
H27E  2    0.331632    0.520019    0.135343    11.00000   -1.50000
H27F  2    0.330471    0.493505    0.228112    11.00000   -1.50000
AFIX   0
C28B  1    0.127998    0.495230    0.055630    11.00000    0.04098    0.07035 =
         0.04552   -0.00551   -0.00345   -0.00259
AFIX 137
H28D  2    0.129272    0.514753    0.003573    11.00000   -1.50000
H28E  2    0.088021    0.491889    0.075802    11.00000   -1.50000
H28F  2    0.143511    0.466998    0.038268    11.00000   -1.50000
AFIX   0
C29B  1    0.136090    0.582051    0.337719    11.00000    0.02181    0.02980 =
         0.02688    0.00368    0.00776    0.00816
AFIX 137
H29D  2    0.102021    0.595365    0.310248    11.00000   -1.50000
H29E  2    0.161049    0.604607    0.362708    11.00000   -1.50000
H29F  2    0.124015    0.562493    0.386192    11.00000   -1.50000
AFIX   0
C31B  1    0.388722    0.554251    0.516455    11.00000    0.01049    0.01462 =
         0.01461    0.00111   -0.00402   -0.00134
C32B  1    0.437857    0.540024    0.468386    11.00000    0.01366    0.00969 =
         0.01529    0.00090    0.00138   -0.00680
C33B  1    0.484883    0.525910    0.516699    11.00000    0.01750    0.01595 =
         0.02114   -0.00756    0.00032    0.00160
AFIX  43
H33B  2    0.517566    0.515777    0.484384    11.00000   -1.20000
AFIX   0
C34B  1    0.486785    0.525781    0.608371    11.00000    0.01020    0.01520 =
         0.01796    0.00017   -0.00052    0.00204
C35B  1    0.440148    0.542937    0.654847    11.00000    0.02355    0.01982 =
         0.02011   -0.00085   -0.00297   -0.00563
AFIX  43
H35B  2    0.441024    0.543672    0.718990    11.00000   -1.20000
AFIX   0
C36B  1    0.391944    0.559154    0.609577    11.00000    0.01078    0.00788 =
         0.01584    0.00230   -0.00021   -0.00245
C37B  1    0.441730    0.543380    0.370362    11.00000    0.01898    0.02761 =
         0.02697    0.00425    0.00286   -0.00640
AFIX 137
H37D  2    0.482149    0.541088    0.351776    11.00000   -1.50000
H37E  2    0.426193    0.571286    0.350871    11.00000   -1.50000
H37F  2    0.419452    0.520023    0.342531    11.00000   -1.50000
AFIX   0
C38B  1    0.538381    0.509462    0.657002    11.00000    0.02984    0.02451 =
         0.03536    0.00179   -0.00505   -0.00256
AFIX 137
H38D  2    0.571013    0.507855    0.615110    11.00000   -1.50000
H38E  2    0.530307    0.480653    0.681261    11.00000   -1.50000
H38F  2    0.547857    0.529113    0.706713    11.00000   -1.50000
AFIX   0
C39B  1    0.346429    0.582285    0.663857    11.00000    0.02498    0.02463 =
         0.01577    0.00217   -0.00341   -0.00068
AFIX 137
H39D  2    0.349646    0.613458    0.653737    11.00000   -1.50000
H39E  2    0.351890    0.576036    0.728189    11.00000   -1.50000
H39F  2    0.308175    0.572393    0.644919    11.00000   -1.50000
AFIX   0
C41B  1    0.179049    0.520815    0.560697    11.00000    0.01498    0.01584 =
         0.01282   -0.00382    0.00438    0.00279
C42B  1    0.181819    0.564873    0.559132    11.00000    0.01415    0.00898 =
         0.01307   -0.00282    0.00023   -0.00365
C43B  1    0.134392    0.592759    0.554083    11.00000    0.02979    0.02017 =
         0.02476   -0.00340   -0.00154    0.00418
C44B  1    0.080266    0.574442    0.550433    11.00000    0.02433    0.02704 =
         0.02785   -0.00342    0.00034    0.00933
C45B  1    0.075248    0.531586    0.555754    11.00000    0.01988    0.02464 =
         0.02910   -0.00308    0.00127   -0.00254
C46B  1    0.122532    0.505503    0.558968    11.00000    0.01537    0.01683 =
         0.02375    0.00050    0.00166    0.00037
C51B  1    0.266946    0.489067    0.665848    11.00000    0.02087    0.01645 =
         0.01556   -0.00078    0.00065   -0.00870
C52B  1    0.238684    0.502193    0.744685    11.00000    0.02196    0.03243 =
         0.02637    0.00082   -0.00201   -0.00005
C53B  1    0.262397    0.500559    0.829016    11.00000    0.03953    0.03902 =
         0.03593   -0.00110    0.00448   -0.00424
C54B  1    0.316623    0.483849    0.840492    11.00000    0.03045    0.02886 =
         0.02486    0.00636   -0.00799   -0.00373
C55B  1    0.347097    0.470198    0.766181    11.00000    0.01935    0.01776 =
         0.01947    0.00442   -0.00504   -0.00466
C56B  1    0.320732    0.473145    0.683814    11.00000    0.01841    0.01838 =
         0.02193   -0.00426    0.00351    0.00038
C61B  1    0.446498    0.396727    0.470106    11.00000    0.01163    0.01289 =
         0.01649    0.00679    0.00487    0.00109
C62B  1    0.448806    0.383021    0.556400    11.00000    0.01311    0.01081 =
         0.01719   -0.00270   -0.00031   -0.00474
C63B  1    0.498111    0.386136    0.613638    11.00000    0.03025    0.02473 =
         0.02760    0.00268   -0.00358    0.00228
C64B  1    0.546661    0.404911    0.578273    11.00000    0.02032    0.01430 =
         0.02737   -0.00353   -0.00995    0.00384
C65B  1    0.544057    0.422222    0.494902    11.00000    0.01037    0.01365 =
         0.02554   -0.00668    0.00320   -0.00223
C66B  1    0.495887    0.418351    0.442389    11.00000    0.02314    0.01474 =
         0.01968   -0.00051    0.00165   -0.00038
C71B  1    0.405280    0.382574    0.295955    11.00000    0.01535    0.01329 =
         0.02106    0.00146    0.00874    0.00092
C72B  1    0.368398    0.396022    0.227873    11.00000    0.02201    0.01038 =
         0.01927   -0.00126    0.00408   -0.00239
C73B  1    0.380801    0.394112    0.137372    11.00000    0.03569    0.03204 =
         0.02969    0.00273   -0.00602   -0.00613
C74B  1    0.432867    0.376931    0.109105    11.00000    0.04375    0.02944 =
         0.02414   -0.00219    0.01022   -0.00318
C75B  1    0.471059    0.362552    0.172742    11.00000    0.03110    0.02798 =
         0.03014   -0.00209    0.00629   -0.00178
C76B  1    0.456423    0.364931    0.263165    11.00000    0.02591    0.02182 =
         0.02683    0.00143   -0.00210    0.00194
F42B  5    0.233831    0.585151    0.561261    11.00000    0.02683    0.01996 =
         0.03424   -0.00825    0.00804   -0.00146
F43B  5    0.142136    0.635371    0.550191    11.00000    0.04476    0.02164 =
         0.05093   -0.00860   -0.00388    0.01332
F44B  5    0.034452    0.600060    0.538672    11.00000    0.03327    0.04867 =
         0.05548   -0.02507   -0.00978    0.02797
F45B  5    0.022123    0.513027    0.554901    11.00000    0.02108    0.06465 =
         0.07920   -0.02369    0.01129   -0.00272
F46B  5    0.112576    0.463070    0.569695    11.00000    0.02804    0.02018 =
         0.06043    0.00024    0.01757   -0.00657
F52B  5    0.183945    0.518077    0.740488    11.00000    0.03755    0.05962 =
         0.03945   -0.00477    0.01384    0.00151
F53B  5    0.231836    0.513376    0.903091    11.00000    0.06338    0.07140 =
         0.02566   -0.00850    0.01656   -0.01280
F54B  5    0.340323    0.481397    0.924277    11.00000    0.06327    0.04768 =
         0.03120    0.00400   -0.01389   -0.02508
F55B  5    0.400311    0.454882    0.777674    11.00000    0.04612    0.03376 =
         0.04030    0.00783   -0.01617    0.00166
F56B  5    0.353436    0.457914    0.613591    11.00000    0.02632    0.02501 =
         0.02630   -0.00145   -0.00994    0.00574
F62B  5    0.402315    0.364932    0.595677    11.00000    0.02555    0.01830 =
         0.02518    0.00629    0.00267   -0.00773
F63B  5    0.496604    0.369401    0.697325    11.00000    0.05532    0.02811 =
         0.03586    0.00243   -0.02782   -0.00780
F64B  5    0.593836    0.406832    0.630805    11.00000    0.03068    0.02910 =
         0.05328   -0.00280   -0.02890   -0.00024
F65B  5    0.592056    0.443047    0.461630    11.00000    0.01332    0.02508 =
         0.05981   -0.00502    0.00255   -0.00653
F66B  5    0.498465    0.437514    0.359865    11.00000    0.01465    0.01897 =
         0.03715   -0.00047    0.00992   -0.00796
F72B  5    0.315564    0.412220    0.248468    11.00000    0.03365    0.02488 =
         0.02116    0.00080   -0.00579    0.00880
F73B  5    0.342350    0.408694    0.076808    11.00000    0.07220    0.05452 =
         0.03311    0.00490   -0.00804    0.00308
F74B  5    0.446490    0.375040    0.022042    11.00000    0.07884    0.06625 =
         0.02996   -0.00613    0.02289   -0.01186
F75B  5    0.521622    0.345660    0.147239    11.00000    0.04775    0.05581 =
         0.05886   -0.01482    0.02959   -0.00218
F76B  5    0.495486    0.349326    0.321837    11.00000    0.02059    0.02813 =
         0.03896   -0.01196    0.00863    0.00390

HKLF 4

REM  erk8532.res in Pna2(1)
REM R1 =  0.1081 for   10263 Fo > 4sig(Fo)  and  0.1371 for all   12974 data
REM   1399 parameters refined using    925 restraints

END

WGHT      0.0514     73.7803

REM Highest difference peak  0.578,  deepest hole -0.465,  1-sigma level  0.103
Q1    1   0.0513  0.4598  0.3507  11.00000  0.05    0.58
Q2    1   0.1065  0.4107  0.2554  11.00000  0.05    0.56
Q3    1   0.0976  0.3712  0.7433  11.00000  0.05    0.49
Q4    1   0.1116  0.4939  0.6618  11.00000  0.05    0.45
Q5    1   0.4506  0.1892  0.6619  11.00000  0.05    0.43
Q6    1   0.3882  0.3039  0.5258  11.00000  0.05    0.42
Q7    1   0.1050  0.4674  0.0648  11.00000  0.05    0.41
Q8    1   0.4515  0.3716  0.1247  11.00000  0.05    0.41
Q9    1   0.3767  0.3584  0.5132  11.00000  0.05    0.41
Q10   1   0.4259  0.5998  0.5948  11.00000  0.05    0.41
;
_shelx_res_checksum              16903

_shelx_fab_file                  
;
    8   19   13      0.32     -4.93
    8   20   13     -6.31      2.84
    7   21   13      9.54      3.63
    7   22   13     -7.14      0.10
    3   18   12     -1.11      5.33
    9   18   12      1.96     -4.61
    9   19   12      4.34      2.24
   10   19   12      0.68      6.23
    9   20   12     -0.61     -2.79
   10   20   12     -6.80     -0.66
    3   21   12      6.86      2.53
    9   21   12      2.57      4.82
   10   21   12      0.35      0.33
    8   22   12      3.49      1.36
    9   22   12      3.14     -1.01
   10   22   12     -1.65     -6.36
    8   23   12     -2.27     -1.54
    9   23   12     -0.25      0.18
    7   24   12      0.40     -7.39
    8   24   12     -0.03     -0.11
   16   10   11     -0.78     11.21
   11   16   11     -0.93      6.05
    6   17   11     -1.83     -0.63
   11   17   11      4.57     -2.17
   12   17   11      5.24     -1.73
    5   18   11      0.71      0.84
    6   18   11      2.33     -1.40
   10   18   11     -2.61      2.00
   11   18   11     -0.91    -10.96
   12   18   11     -7.30      4.39
   13   18   11     -5.08     -0.03
    5   19   11      0.09      4.27
    7   19   11      0.99      0.16
   10   19   11      2.64      4.25
   11   19   11      8.49      1.84
   12   19   11      6.10      9.79
   13   19   11      8.42      0.13
    4   20   11     -3.87     -4.92
    6   20   11      1.63     -5.11
   10   20   11     -1.79     -0.49
   11   20   11     -3.38      1.94
   12   20   11      3.15     -6.88
   13   20   11    -13.94      5.52
    4   21   11      2.92     -6.15
    5   21   11     -0.22      3.90
    6   21   11     -0.36      1.10
    7   21   11      0.22      6.92
    8   21   11      1.40     -0.31
   10   21   11      0.64     -0.34
   12   21   11      7.39     -5.44
   13   21   11     -9.08     14.67
    4   22   11      5.01     -3.18
    6   22   11      5.55     -3.87
    9   22   11     -0.46     -3.97
   11   22   11     -6.24     -2.00
   12   22   11      4.04     -7.44
    3   23   11    -10.32      8.29
    4   23   11     -2.66     -7.30
    6   23   11     -3.89     -2.60
    7   23   11    -12.64      2.75
    9   23   11     -4.85      4.62
   10   23   11      1.27      2.95
   11   23   11     -8.52      8.41
   12   23   11      4.56     -1.44
    5   24   11      4.79      9.66
    8   24   11      4.05     -1.84
    9   24   11      0.47     -0.04
   10   24   11      6.27     -4.48
   11   24   11      1.30      3.55
    2   25   11     -1.00     -6.46
    3   25   11     -2.97      5.73
    8   25   11     -1.93     -0.04
    9   25   11      1.24      1.99
    7   26   11      0.05     -1.01
    8   26   11     -1.09      0.85
   19    1   10     -3.74      3.81
   19    2   10      9.37     12.00
   18    3   10     -4.59    -11.44
   19    3   10     -1.01      6.72
   18    4   10     -5.36     -9.48
   15    5   10      1.43     13.55
   18    5   10     -0.99    -14.89
   16    6   10     -2.78    -20.69
   16    7   10     -2.30     -0.38
   16    8   10      6.91     -2.62
   16    9   10      0.23    -12.57
    6   10   10     -2.50      0.80
   16   10   10    -11.40     -8.51
   17   10   10     18.60      3.93
    9   12   10     -3.39      2.94
   12   12   10      0.00      7.24
   16   12   10     -9.14     -4.39
   17   12   10      0.25     -1.45
   10   13   10      4.72     -2.50
   16   13   10     -6.82     -0.91
   17   13   10      1.90      2.10
   16   14   10     -0.56      6.54
   10   15   10     -3.72      4.59
   11   15   10      5.47     -0.61
   12   15   10     -0.82    -10.47
   14   15   10     -3.19     -3.14
   16   15   10     -1.01      2.77
    9   16   10     -5.00     -0.04
   10   16   10     -2.02     -1.78
   12   16   10     -6.71     -5.14
   16   16   10     -6.46      7.59
    6   17   10      0.61     -0.71
    7   17   10     -3.65      2.09
    8   17   10      3.50      0.45
    9   17   10      0.95     -2.37
   10   17   10      6.78     -3.73
   11   17   10     -0.02      8.36
   12   17   10      4.95     -3.63
   14   17   10     -4.43     -1.24
    6   18   10      3.85     -1.72
    7   18   10      1.88      1.55
    8   18   10      8.85     -2.54
   10   18   10     -0.36     -6.72
   11   18   10      2.80      0.51
   12   18   10     -0.56     -4.11
   13   18   10      2.50     -5.82
   14   18   10     -8.99     12.35
    6   19   10      1.42     -4.02
    7   19   10     -2.75      0.32
    8   19   10     -3.03     -2.95
    9   19   10     -1.73      7.00
   11   19   10      6.60      4.38
   13   19   10     10.78     -0.36
   15   19   10      0.11     -7.20
    6   20   10      0.95     -3.26
    7   20   10     -3.81      3.48
    8   20   10      0.39     -2.95
    9   20   10      0.98      8.62
   10   20   10      1.13     -4.83
   12   20   10     -8.80      2.21
   13   20   10     -0.81     -3.47
   14   20   10      0.60      4.07
   15   20   10    -19.00     -2.28
    4   21   10     -0.11     -5.16
    5   21   10      0.34      4.15
    6   21   10      7.28     -4.61
    7   21   10     -4.47      1.49
    8   21   10     -0.97     -4.86
    9   21   10     -7.60      1.77
   10   21   10     -5.54     -0.88
   11   21   10     -8.21      1.50
   13   21   10    -10.45     -8.95
   14   21   10     11.14      7.72
   15   21   10    -16.49     -3.77
    4   22   10      4.85      1.47
    5   22   10     -5.69      6.09
    6   22   10     -1.24      2.82
    8   22   10      2.12      3.72
    9   22   10      2.09      3.44
   10   22   10      8.41      0.83
   12   22   10     12.45      6.12
   13   22   10     -8.12     -6.15
   14   22   10     18.38      3.81
    3   23   10     -4.45      4.07
    5   23   10     -4.36     -0.66
    6   23   10      4.09     -2.67
    7   23   10      6.59     -2.70
    8   23   10      1.26     -4.09
    9   23   10      1.92     -0.45
   11   23   10     -4.82     -5.02
   12   23   10     -0.61      3.07
   13   23   10     -8.55     -2.83
   14   23   10      5.14      0.37
    3   24   10     -3.85     -0.34
    4   24   10     11.12     -6.91
    5   24   10      3.78     -2.80
    6   24   10      2.02     -3.52
    7   24   10     -1.65     -4.44
    8   24   10     -4.28      0.98
    9   24   10     -0.84     -1.42
   10   24   10     -0.48      0.99
   11   24   10     -3.17     -8.10
   12   24   10      5.47      0.51
   13   24   10     -1.30     -5.98
    2   25   10      6.50     -0.43
    3   25   10     -1.41     -1.65
    4   25   10     -2.06     -1.76
    5   25   10     -9.42      8.15
    6   25   10     -5.28      2.31
    7   25   10      2.26      0.28
    8   25   10      2.87     -0.65
    9   25   10      0.72     -4.35
   10   25   10      6.08      5.04
   11   25   10     -1.57      0.07
   12   25   10      5.26      6.97
    1   26   10     -5.36      3.53
    3   26   10     -9.82      8.72
    4   26   10     -6.53     -0.48
    6   26   10     -3.61     -4.72
    7   26   10      2.22      2.25
    8   26   10     -4.01     -1.85
    9   26   10     -8.70      4.30
   10   26   10      0.29     -0.30
    1   27   10      2.67      0.98
    2   27   10     10.26     -4.15
    3   27   10     14.23      7.31
    4   27   10     12.38    -10.68
    5   27   10     11.43     -0.40
    8   27   10      5.17     -0.62
    9   27   10     -0.57      4.15
    0   28   10      3.32     -1.02
    1   28   10      1.23     -1.88
    7   28   10     -3.07     -5.51
   20    0    9      8.51     -5.21
    1    1    9      6.36     -3.74
    2    1    9     -6.17     -5.92
   20    1    9      1.58     -4.54
    1    2    9      9.82     -4.01
   19    2    9     -7.06     -2.12
   20    2    9     -8.89      8.93
    0    3    9    -13.51      7.33
    1    3    9     -0.14      1.63
    2    3    9     -3.41     -0.42
    3    3    9      0.55     -5.53
   15    3    9     -2.95     -4.16
   19    3    9      2.79      0.24
   20    3    9      0.60      1.93
    1    4    9      7.67     -3.60
    2    4    9      3.80      0.53
    3    4    9      0.47      1.77
   15    4    9      1.55     -2.95
   19    4    9      3.58      0.58
    0    5    9     -5.26      5.07
    1    5    9     -3.77      2.36
    2    5    9     -4.50      7.03
    3    5    9     -4.60      1.41
   16    5    9     -1.97      9.35
   17    5    9      0.87     -3.99
   19    5    9     -3.63     -6.21
    2    6    9      4.82     -2.52
    3    6    9      2.70     -2.51
   16    6    9      8.03      1.44
   17    6    9      1.03     -0.82
   18    6    9      6.64     -0.96
    1    7    9     -1.94     -0.12
    2    7    9     -2.72     -0.13
    3    7    9     -3.38      1.33
    6    7    9     -1.15     -5.08
   16    7    9      1.60      0.86
   17    7    9     -7.05      2.99
   18    7    9     11.47      7.11
    1    8    9      2.06     -0.25
    2    8    9      3.23     -0.53
    7    8    9     -4.03      2.28
    8    8    9     -1.93     -2.73
    9    8    9     -9.04      0.79
   15    8    9      1.74     -7.39
   17    8    9      1.23     -1.88
    0    9    9     -2.36      2.45
    1    9    9     -4.01     -0.06
    2    9    9     -5.23      0.75
    7    9    9     -0.66     -4.35
    8    9    9      5.45     -4.71
   11    9    9      8.27     -2.15
   12    9    9      3.89     -0.26
   17    9    9     -8.33     -4.69
   19    9    9     -7.62     -1.77
    1   10    9      2.26     -2.20
    7   10    9     -2.68      4.68
    8   10    9      0.68      1.51
   12   10    9     -1.91      4.70
   17   10    9     -2.73      0.07
   18   10    9     -0.80      0.85
    7   11    9     -5.85      0.19
    8   11    9      3.48     -5.98
   10   11    9      5.25     -2.36
   12   11    9     14.65     -6.32
   13   11    9      0.77     -4.31
   17   11    9      4.32     12.56
   12   12    9    -12.18      5.75
   13   12    9     -4.62      9.46
   14   12    9     -2.44      3.36
   17   12    9     -0.68      3.10
   18   12    9     -2.90     -5.54
    7   13    9     -5.40      1.38
   10   13    9      4.05     -0.32
   12   13    9      6.30     -3.35
   13   13    9     15.00     -5.07
   17   13    9      4.11     -0.62
   18   13    9     -0.98      4.10
    6   14    9      6.82     -0.92
   10   14    9      2.35      0.94
   13   14    9     -6.15      4.49
   18   14    9     -9.41     -0.51
    8   15    9     -0.54      0.91
   12   15    9     -3.07      1.48
   13   15    9      8.62     -1.00
   15   15    9      1.31     -2.70
   17   15    9     13.02     -5.56
    7   16    9      4.24     -1.43
    8   16    9      6.65     -6.57
   10   16    9      1.95     -5.85
   11   16    9      7.83     -4.38
   13   16    9     -1.99     -0.48
   14   16    9     -5.93     -0.68
   15   16    9      5.44      3.42
   16   16    9     -4.58      5.85
   17   16    9      8.01      1.32
    6   17    9     -0.16     -0.18
    9   17    9     -5.17     -0.36
   10   17    9     -4.39      1.51
   11   17    9     -2.27      1.71
   12   17    9     -2.84      2.25
   13   17    9     -2.39      5.83
   14   17    9      8.91      0.60
   16   17    9    -11.20     -2.57
    6   18    9      2.03     -3.07
    7   18    9     -0.24     -0.44
    8   18    9      4.72     -0.72
    9   18    9      8.56     -3.41
   10   18    9      2.40      0.16
   11   18    9      4.86     -2.49
   12   18    9      3.65     -1.90
   13   18    9      1.03     -7.92
   14   18    9     -4.07     -7.47
   15   18    9      4.48     -1.67
   16   18    9     -2.86      2.07
   17   18    9     12.15      0.20
    7   19    9     -3.58      6.22
    9   19    9     -5.08      5.64
   10   19    9    -10.04      1.74
   11   19    9     -3.38      9.14
   12   19    9     -2.70      4.64
   13   19    9      0.11      8.74
   14   19    9     -7.97      9.91
   15   19    9     14.55      4.34
   17   19    9     -9.34    -11.26
    5   20    9      1.20     -1.51
    7   20    9      0.31      1.19
    8   20    9      0.58      0.11
    9   20    9      2.37      5.14
   10   20    9      3.87     -0.97
   11   20    9      7.10      6.58
   12   20    9      4.13     -0.02
   13   20    9      3.62      3.63
   14   20    9     -7.55      0.27
   15   20    9     -0.60     -9.41
   16   20    9     -7.06      5.80
   17   20    9    -15.27     -3.24
    5   21    9     -0.35     -1.07
    6   21    9      1.90      2.50
    7   21    9      3.64     -2.33
    8   21    9      0.54     -0.96
    9   21    9      6.99     -0.52
   10   21    9     -2.32     -3.14
   11   21    9     -3.10     -7.36
   12   21    9     -6.85     -6.39
   15   21    9     -1.17     -6.49
   16   21    9      8.40     11.70
    5   22    9      0.93      0.27
    6   22    9     -0.46      3.44
    7   22    9      0.64     -3.72
    8   22    9     -5.66     -1.29
   10   22    9     -6.08     -3.25
   11   22    9      3.72     -6.51
   12   22    9     -0.40      6.30
   13   22    9     10.18    -10.20
   14   22    9     -1.64     12.55
   15   22    9     -1.08    -12.38
   16   22    9      8.03      4.70
    4   23    9     -2.05     -0.08
    5   23    9     -3.64     -5.11
    6   23    9     -4.28     -0.26
    7   23    9     -3.16      0.66
    8   23    9     -5.78     -1.74
    9   23    9      0.09      0.88
   10   23    9     -3.13      4.19
   11   23    9     -1.21      0.02
   12   23    9     -8.48     13.59
   13   23    9     -5.53    -12.34
   14   23    9      0.03     11.61
   15   23    9     -5.34    -11.00
    4   24    9     -4.34      8.34
    5   24    9      1.41     -2.35
    6   24    9      3.63     -0.26
    7   24    9      5.31      0.75
    8   24    9      2.67     -4.95
    9   24    9      2.40      2.37
   10   24    9      4.48      0.52
   11   24    9      1.82     -9.21
   12   24    9      4.30      4.77
   14   24    9      9.25      6.34
    4   25    9     10.04      2.19
    5   25    9      5.46     -3.56
    6   25    9     -1.68      2.29
    7   25    9      0.82      5.61
    8   25    9     -6.40     -0.56
    9   25    9     -0.67      4.62
   10   25    9     -1.00      3.31
   11   25    9      0.44     -0.32
   12   25    9     -0.10      5.55
   13   25    9     -2.19      4.02
    4   26    9     -8.02      0.48
    5   26    9     -5.60      1.49
    6   26    9     -3.05     -3.08
    7   26    9      4.06      3.38
    8   26    9      0.07     -6.70
    9   26    9      5.57     -1.56
   10   26    9     -2.36      2.50
   11   26    9      3.11     -0.49
   12   26    9     -2.93     -4.34
    2   27    9      2.96      1.60
    3   27    9     -0.41     -3.31
    4   27    9      0.59     -2.14
    5   27    9      2.07     -3.98
    6   27    9      5.68    -13.11
    8   27    9     -1.35     -0.19
    9   27    9     -1.58     -0.75
   11   27    9      4.49      0.02
    1   28    9     -7.03     -2.14
    2   28    9     -0.87     10.29
    3   28    9     -4.36      4.86
    4   28    9      0.98      4.83
    5   28    9     -5.81      9.36
    6   28    9     -6.34      4.47
    7   28    9     -2.84      6.77
    8   28    9     -2.84      3.35
    9   28    9      0.78     -3.04
   10   28    9     -0.87     -0.72
    0   29    9      9.78      7.72
    1   29    9      6.97     -3.33
    2   29    9      3.25      0.08
    3   29    9      7.59     -3.01
    4   29    9      5.81      2.13
    5   29    9      3.92      6.15
    7   29    9      9.60     -7.78
    8   29    9      0.66      1.90
    6   30    9     -2.77     -0.32
    0    0    8      2.56     -3.99
    2    0    8     -1.86      3.36
    4    0    8     -7.50      1.19
   12    0    8     -3.39      5.60
   20    0    8     -2.53     -1.64
    1    1    8     -4.74      3.33
    2    1    8     -5.85      4.04
    3    1    8      1.55     -1.70
    4    1    8     -1.77     -0.02
    5    1    8      6.30     -2.27
    9    1    8     -0.56     -1.56
   11    1    8      2.24     -3.23
   12    1    8     -2.63     -0.74
   13    1    8      3.30     -1.63
   14    1    8     -1.42      1.51
   15    1    8      3.19     -0.53
   16    1    8      2.86      5.36
   21    1    8    -11.82      2.41
    0    2    8      3.39     -5.08
    1    2    8      4.93     -3.42
    2    2    8      3.24     -7.54
    3    2    8      6.86     -0.09
    4    2    8     -3.84      0.30
    5    2    8      0.95     -0.30
    8    2    8     -1.12     -1.17
    9    2    8      5.81     -0.05
   11    2    8      4.74     -0.96
   12    2    8     -2.88      0.73
   13    2    8      0.21      3.78
   14    2    8     -0.98     -4.48
   15    2    8     -3.06     -0.20
   16    2    8     -1.74      3.20
   19    2    8     -5.83     -3.13
   21    2    8     -8.50      0.10
    1    3    8      1.32      3.98
    2    3    8     -4.56      0.90
    3    3    8     -0.45      8.18
    4    3    8     -7.41     -0.69
    5    3    8      2.37      1.82
    8    3    8     -1.10      3.64
    9    3    8      4.28     -1.98
   10    3    8      0.16      1.12
   11    3    8      3.04     -4.20
   12    3    8     -2.02     -1.50
   14    3    8      1.86     -2.49
   15    3    8     -2.22      4.14
   16    3    8      3.19      2.64
   17    3    8     -3.36      1.73
   18    3    8     -0.22      4.78
   19    3    8     -8.56     -9.34
   21    3    8      1.57     -7.53
    0    4    8     -2.72      1.41
    1    4    8      0.53      1.36
    2    4    8      2.43     -3.54
    3    4    8      9.20     -3.71
    4    4    8      4.44     -3.93
    5    4    8      2.75      1.72
    6    4    8      0.69      1.73
    8    4    8     -4.44      2.38
    9    4    8      1.39     -3.20
   10    4    8     -1.90      5.35
   11    4    8      1.04      1.58
   13    4    8      0.51      4.79
   14    4    8      1.30      2.88
   16    4    8      6.96      0.03
   17    4    8     -3.65     -5.45
   18    4    8      7.86      5.97
   19    4    8     -7.69     -6.72
   20    4    8      2.24     -0.46
   21    4    8     -5.27     -8.88
    1    5    8      3.51      1.86
    2    5    8     -4.93      0.55
    3    5    8     -0.76      5.50
    4    5    8     -3.92      7.13
    5    5    8     -5.69      1.03
    6    5    8     -1.36      2.02
    7    5    8      1.35     -1.72
    8    5    8     -0.37      1.33
   11    5    8      1.23      0.03
   13    5    8     -2.27     -0.98
   14    5    8      0.11     -2.28
   16    5    8      0.67     -3.03
   17    5    8     -4.31     -6.07
   18    5    8      7.17     -0.97
   19    5    8     -4.42      5.63
   21    5    8     -2.92      8.88
    0    6    8     -4.33     -3.80
    1    6    8     -0.24      2.43
    2    6    8     -8.16     -4.51
    3    6    8      0.97     -2.58
    4    6    8      4.15     -6.65
    5    6    8      2.23     -8.41
    6    6    8      2.63      0.23
    7    6    8      2.89     -2.49
    8    6    8     -0.26      0.21
    9    6    8      0.71     -2.00
   10    6    8     -2.40     -2.51
   11    6    8      2.47      2.08
   12    6    8      1.38     -1.92
   13    6    8      0.00      7.61
   14    6    8      3.14     -1.25
   16    6    8      4.08      4.11
   17    6    8      2.07     -0.80
   18    6    8      6.38     -0.27
   19    6    8     -0.26     -5.18
   21    6    8      1.28     -2.83
    1    7    8      4.92      1.86
    2    7    8      1.39     -3.40
    3    7    8     -1.77      0.39
    4    7    8     -3.65      5.00
    5    7    8     -4.29      2.56
    6    7    8     -5.04      3.56
    7    7    8     -0.70     -2.00
    8    7    8     -4.46      0.51
    9    7    8      3.74     -0.87
   10    7    8      1.13     -1.71
   11    7    8     -1.19      3.50
   12    7    8     -0.30     -4.28
   13    7    8     -1.67     -3.99
   14    7    8      1.26     -5.10
   15    7    8     -3.23     -4.77
   16    7    8      2.86      4.33
   17    7    8     -6.97     -6.48
   18    7    8     -1.54     -1.60
   19    7    8     -5.04     -8.02
   20    7    8      1.11      1.77
    0    8    8     -6.32     -1.96
    1    8    8      1.33      2.31
    2    8    8      0.03      4.11
    3    8    8     -1.67     -1.41
    4    8    8      1.80      2.02
    5    8    8      6.66     -7.28
    7    8    8      3.14     -1.68
    8    8    8     -3.59      3.30
    9    8    8      3.12      2.86
   10    8    8     -5.30     -1.00
   11    8    8     -6.63      2.54
   12    8    8      1.74     -3.88
   13    8    8     -1.68      2.74
   14    8    8     -1.84      8.42
   15    8    8     -6.16     -3.05
   16    8    8     -0.74      1.86
   17    8    8     -6.74      4.01
   18    8    8      3.25     13.07
   19    8    8     -2.67      9.27
    1    9    8      2.71     -1.18
    2    9    8      2.60     -0.41
    3    9    8      2.99     -6.23
    4    9    8     -1.05      4.18
    7    9    8     -0.82      1.25
    8    9    8     -0.80     -0.19
    9    9    8      0.87     -2.45
   10    9    8      6.19     -5.73
   11    9    8      4.15      3.76
   13    9    8     -0.85      1.47
   14    9    8      3.50     -1.23
   15    9    8     -0.88     -0.26
   16    9    8      2.92      2.36
   17    9    8     -5.70      3.82
   18    9    8      4.09      0.96
   19    9    8     -6.35     -2.23
    0   10    8     -2.28      2.02
    1   10    8     -3.81     -2.99
    2   10    8     -3.66      4.38
    3   10    8      0.06     -0.95
    4   10    8     -3.81      2.87
    5   10    8      2.73     -3.76
    7   10    8      4.80     -5.06
    8   10    8     -0.03     -2.77
    9   10    8     -3.03      4.20
   10   10    8      3.41      0.86
   11   10    8     -9.80      6.86
   12   10    8     -6.08     -2.46
   13   10    8     -7.14      2.97
   14   10    8      3.99      0.23
   15   10    8     -3.44      8.51
   16   10    8      7.87     -7.13
   17   10    8     -1.92     -6.25
   18   10    8      9.18    -11.12
   19   10    8      1.62     -0.07
   20   10    8      3.49     -4.86
    1   11    8      3.06     -3.77
    2   11    8      1.66      4.91
    3   11    8      5.01     -2.71
    4   11    8      1.15      0.84
    5   11    8      2.05      1.40
    7   11    8     -0.44      6.47
    8   11    8     -2.31      1.99
    9   11    8     -1.63      4.06
   10   11    8      2.26     -4.66
   11   11    8      1.48      0.54
   12   11    8      6.81      3.80
   14   11    8      4.32     -3.40
   15   11    8      1.53     -1.92
   16   11    8     10.85     -5.66
   17   11    8     -3.29      3.51
   19   11    8     -0.24      6.67
    0   12    8      1.00      4.48
    1   12    8      0.47     -0.33
    2   12    8     -3.34      1.92
    3   12    8     -0.02     -0.43
    4   12    8     -3.51      1.29
    5   12    8     -0.89      0.39
    7   12    8      0.95     -1.35
    8   12    8      4.54     -6.51
    9   12    8      0.99     -1.10
   10   12    8      1.15     -4.63
   11   12    8      2.12     -0.66
   12   12    8     -4.97     -0.35
   13   12    8     -3.97     -6.11
   16   12    8     -2.53      7.93
   17   12    8     -9.80      6.28
   18   12    8      4.59     -0.04
   19   12    8      4.41      3.27
    1   13    8      1.48     -3.73
    2   13    8     -4.15     -2.56
    3   13    8      4.13     -2.28
    4   13    8     -2.14     -0.69
    8   13    8      2.04      3.82
    9   13    8     -3.03      8.06
   10   13    8     -0.46      4.14
   11   13    8     -1.95      2.38
   12   13    8      2.82      4.03
   13   13    8      5.93      3.00
   15   13    8      0.09     -5.47
   16   13    8      9.48     -6.86
   17   13    8      3.13     -5.70
   18   13    8     -3.14     -6.31
   19   13    8     -1.10      3.57
    0   14    8     -1.58      4.60
    1   14    8      3.80      1.79
    2   14    8     -3.20      3.66
    7   14    8     -1.60     -2.09
    8   14    8     -1.86     -4.58
    9   14    8     -2.48     -4.68
   10   14    8      2.81     -3.36
   11   14    8     -1.91     -7.61
   12   14    8      1.26     -2.94
   13   14    8     -5.65     -5.26
   14   14    8     -0.18     -4.11
   15   14    8     -6.72      5.49
   16   14    8     -5.44      4.84
   17   14    8     -4.73      9.87
   18   14    8    -17.73      6.24
   19   14    8     11.25     10.44
    7   15    8     -0.91     -2.66
    8   15    8     -0.93     -1.23
    9   15    8      0.13      0.74
   10   15    8      0.32      1.09
   11   15    8     -2.25      1.70
   12   15    8     -6.17      5.14
   13   15    8     -2.01     11.81
   14   15    8      3.50      2.45
   15   15    8     -0.55      6.98
   16   15    8      2.55     -8.90
   17   15    8     12.26      0.63
   18   15    8      2.30    -15.89
   19   15    8     12.09     -6.92
    2   16    8     -1.60      5.90
    5   16    8      1.72      0.84
    6   16    8      1.04      0.17
    7   16    8     -1.80      0.55
    9   16    8     -2.31      0.62
   10   16    8     -1.47     -2.50
   11   16    8      0.13     -1.69
   12   16    8      0.90     -9.43
   13   16    8      1.82     -4.14
   14   16    8      1.81    -20.32
   15   16    8     -3.89     -0.35
   16   16    8      2.02    -10.10
   17   16    8      6.31     10.93
   18   16    8    -10.79     -9.61
    5   17    8     -1.72     -1.82
    6   17    8     -2.02     -1.11
    7   17    8      1.92      3.40
    8   17    8      3.80     -0.83
    9   17    8     -0.69     -0.27
   10   17    8      3.24      3.38
   11   17    8      2.20      0.36
   12   17    8      3.47      2.44
   13   17    8     -4.03     12.45
   14   17    8      0.58      8.75
   16   17    8     -6.67     -2.26
   17   17    8      6.02      7.97
   18   17    8     -6.47     -4.33
   19   17    8     12.70     -2.70
    1   18    8     -0.65      0.10
    2   18    8     -1.12      0.89
    4   18    8     -0.36      1.77
    5   18    8      1.14      1.84
    6   18    8      1.57      0.04
    7   18    8      1.44      1.60
    8   18    8     -1.06     -1.03
    9   18    8     -0.93      1.45
   10   18    8      0.03      6.23
   11   18    8      3.85      1.53
   12   18    8     -1.17      0.04
   13   18    8      2.01     -1.38
   14   18    8      5.51    -10.00
   16   18    8     -9.77    -13.46
   17   18    8      8.29      3.21
   18   18    8     -1.41      2.77
   19   18    8      0.98     -6.19
    1   19    8      2.86      0.15
    2   19    8      2.08     -2.63
    7   19    8      0.03      0.80
    8   19    8      3.66      4.72
    9   19    8      7.38      1.22
   10   19    8      1.51      4.37
   11   19    8      6.42     -1.13
   12   19    8      0.57     -2.42
   13   19    8      6.17      3.47
   14   19    8      0.01      2.80
   15   19    8      3.74     15.44
   16   19    8     -8.50      5.61
   17   19    8      5.14      9.73
   18   19    8    -10.00      8.30
    0   20    8     -2.21     -0.06
    1   20    8     -1.66      0.10
    3   20    8     -1.68      2.63
    7   20    8     -0.56     -5.26
    8   20    8     -0.06      0.89
    9   20    8     -5.61    -14.79
   10   20    8     -7.04     -3.21
   11   20    8     -6.07     -6.53
   12   20    8     -5.51     -0.76
   13   20    8     -8.99      1.45
   14   20    8    -12.27     -6.38
   15   20    8      9.39      1.19
   16   20    8     -9.38     -8.63
   17   20    8      8.26    -12.78
   18   20    8     -0.66      3.86
    4   21    8      2.51     -2.26
    5   21    8     -1.61     -0.21
    6   21    8     -0.51      2.03
    7   21    8     -4.60     -3.11
    8   21    8     -2.90      5.15
    9   21    8     -3.69     -4.39
   10   21    8      0.62      6.38
   11   21    8     -2.99      2.28
   12   21    8      1.05     -4.64
   13   21    8     -2.61      0.19
   14   21    8     -3.01     -5.26
   15   21    8     12.38      1.87
   16   21    8     -7.52      4.50
   17   21    8      4.62     -6.82
   18   21    8      7.94      9.63
    0   22    8     -0.60     -2.24
    5   22    8     -1.73      1.28
    6   22    8     -1.01      1.86
    7   22    8      3.34     -0.04
    8   22    8      2.44      3.53
    9   22    8      2.62      4.85
   10   22    8      0.30     -0.38
   11   22    8     -0.10      4.63
   12   22    8      5.87     -3.84
   13   22    8      5.18      8.74
   14   22    8     -6.20      1.21
   15   22    8      1.98     -3.01
   16   22    8     -3.98      6.92
   17   22    8     -4.21     -7.08
    5   23    8     -0.78     -2.45
    6   23    8     -1.57     -1.47
    7   23    8     -1.37      0.45
    8   23    8     -4.97     -5.28
    9   23    8      0.67      0.40
   10   23    8      0.84     -7.74
   11   23    8      1.81      5.49
   12   23    8     -0.01     -1.98
   13   23    8      8.69     -0.93
   14   23    8     -8.96      0.09
   15   23    8      8.55     -7.38
   16   23    8      1.41      7.61
   17   23    8     -3.63     -4.88
    4   24    8     -0.01     -1.56
    5   24    8     -2.40      0.08
    6   24    8      1.07     -1.94
    7   24    8      2.08     -0.02
    8   24    8      3.83     -2.88
    9   24    8      3.80      3.57
   10   24    8      1.47     -2.95
   11   24    8      2.09      2.28
   12   24    8     -7.36      0.65
   13   24    8     14.80     -5.54
   14   24    8     -7.01      8.30
   15   24    8      8.23     -5.98
   16   24    8      0.20      4.79
    4   25    8     -5.03      1.19
    5   25    8      4.40     -3.49
    6   25    8      0.08     -2.38
    7   25    8      0.97      4.44
    8   25    8     -1.63      2.62
    9   25    8     -5.92      3.82
   10   25    8     -3.16      3.57
   11   25    8      4.64     -4.34
   12   25    8    -13.04      7.80
   13   25    8      7.92     -7.98
   14   25    8    -12.11      7.60
   15   25    8     -1.60     -5.36
    4   26    8      4.50      3.83
    6   26    8     -6.39     -0.69
    7   26    8      0.48      2.89
    8   26    8      4.82     -5.08
    9   26    8      3.98     -5.21
   11   26    8      7.18    -12.27
   12   26    8     -8.83      8.65
   13   26    8      6.86     -6.84
   14   26    8     -2.25      4.76
    4   27    8     -3.81      1.96
    5   27    8     -3.45      6.43
    6   27    8      1.28     -3.27
    7   27    8     -3.45      3.60
    8   27    8      2.05      2.97
    9   27    8     -4.22     -3.52
   10   27    8     -7.20      9.80
   11   27    8      2.59     -6.52
   12   27    8     -3.26      6.48
   13   27    8      1.46     -2.63
    2   28    8      4.93      4.51
    3   28    8      6.37     -6.04
    4   28    8      6.98     -6.84
    5   28    8     12.87     -2.25
    6   28    8     11.07     -3.58
    7   28    8     -4.22     -1.23
    8   28    8      4.15      4.00
    9   28    8      2.50    -10.50
   10   28    8      1.61      4.75
   11   28    8      6.19     -4.65
   12   28    8     -1.21     -1.20
    1   29    8      5.43      1.41
    2   29    8     -3.29      6.99
    3   29    8     -4.95      3.40
    4   29    8    -10.73     -3.37
    5   29    8    -10.61      6.03
    6   29    8     -4.72     -3.67
    7   29    8     -8.20     -2.57
    8   29    8     -2.39      4.99
   10   29    8     -6.43      5.36
    0   30    8     -5.95      2.50
    1   30    8     -1.18     -1.59
    2   30    8     -3.77     -6.10
    3   30    8      0.95      8.59
    4   30    8      3.06     -6.89
    5   30    8     -5.49      9.15
    6   30    8      9.71     -3.24
    8   30    8      2.35      3.43
    9   30    8      2.06     -2.01
    1   31    8      3.87     -4.84
    2   31    8      6.72     -6.20
    5   31    8     -4.84      0.94
    6   31    8      4.71      2.04
    2    0    7     13.16     -5.40
    4    0    7      6.72     -0.03
    6    0    7     -1.84      0.10
    8    0    7     -1.52     -3.01
   10    0    7      2.14      0.72
   12    0    7     -2.00      3.00
   16    0    7      7.13      4.57
   20    0    7      4.76    -19.79
    0    1    7      5.65     -5.21
    1    1    7     -5.26      2.87
    2    1    7     -3.76     -1.35
    3    1    7     -5.92      1.87
    4    1    7     -4.52     -1.85
    5    1    7     -0.39      2.35
    6    1    7     -6.82      0.88
    7    1    7      4.81      3.42
    8    1    7     -1.23      0.87
    9    1    7     -0.39      4.13
   10    1    7     -0.77      1.11
   11    1    7     -1.41     -0.36
   12    1    7     -1.56      1.59
   13    1    7      2.84     -5.62
   14    1    7      0.23      1.35
   15    1    7     -0.48     -5.11
   16    1    7      4.30      0.89
   17    1    7     -0.31      0.11
   19    1    7      0.39      8.58
   20    1    7      1.08     -6.86
   21    1    7      4.88      8.29
   22    1    7      9.76      0.02
    1    2    7     -6.07      6.02
    2    2    7     -0.41     -1.28
    3    2    7      5.46     -1.05
    4    2    7      3.11     -1.77
    5    2    7      8.19      1.30
    6    2    7     -3.04     -5.23
    7    2    7      0.80      2.61
    8    2    7      0.13     -5.31
    9    2    7     -2.38     -1.87
   10    2    7      2.56     -5.49
   11    2    7     -0.10     -3.25
   12    2    7      1.77      3.82
   13    2    7      2.42     -4.02
   14    2    7     -1.98      5.37
   15    2    7      1.75      1.81
   16    2    7     -2.28      2.39
   17    2    7      0.27      2.88
   18    2    7     -2.33     -2.17
   19    2    7     -0.65      8.08
   20    2    7     -1.88     -0.67
   21    2    7    -12.13    -10.03
   22    2    7     -5.64     -4.56
    0    3    7     12.61     -5.97
    1    3    7      3.40      0.31
    2    3    7      7.70     -1.64
    3    3    7     -2.41      2.04
    4    3    7     -5.21      1.60
    5    3    7     -0.86      2.17
    6    3    7     -3.29     -1.93
    7    3    7     -3.26      4.85
    8    3    7      3.95     -1.54
    9    3    7     -3.00      4.92
   10    3    7      2.30      3.83
   11    3    7     -2.53     -1.06
   12    3    7     -0.37      5.21
   13    3    7      0.53     -4.84
   14    3    7      2.26      3.96
   15    3    7     -2.15     -3.84
   16    3    7     -1.43     -1.25
   17    3    7     -1.64      1.22
   18    3    7      0.02     -5.62
   19    3    7     -4.91      3.86
   20    3    7     -1.04      5.38
   21    3    7    -10.06      1.94
   22    3    7      1.40      8.10
    1    4    7     -5.04      2.91
    2    4    7     -3.31      0.65
    3    4    7     -2.67     -0.07
    4    4    7     -1.35     -5.01
    5    4    7      6.38     -0.04
    6    4    7      4.73     -4.69
    7    4    7      0.75     -0.17
    8    4    7      2.47     -3.66
    9    4    7     -1.75     -0.16
   10    4    7      1.62      0.08
   11    4    7      1.82     -5.82
   12    4    7     -3.83      4.80
   13    4    7     -0.62     -2.44
   14    4    7     -1.03      2.65
   15    4    7     -1.57     -3.43
   16    4    7      1.82     -1.13
   17    4    7      1.36      1.29
   18    4    7     -3.78     -9.24
   19    4    7      5.44     -2.95
   21    4    7     12.16     -0.57
   22    4    7     -0.11     -4.60
    0    5    7     -5.65     -5.45
    1    5    7      1.85     -1.05
    2    5    7     -1.99     -0.46
    3    5    7      7.00      2.25
    4    5    7     -4.92      0.00
    5    5    7     -3.32      7.88
    6    5    7     -1.82     -1.52
    7    5    7     -5.17      4.53
    8    5    7      0.30     -2.45
    9    5    7     -0.48      0.87
   10    5    7      0.85      4.27
   11    5    7      1.16     -0.21
   12    5    7     -5.71      2.59
   13    5    7      5.10     -3.97
   14    5    7     -1.89     -0.27
   15    5    7      1.65     -0.89
   16    5    7     -4.34     -2.16
   17    5    7      0.05     -0.92
   18    5    7     -4.25      0.37
   19    5    7      1.16     -3.62
   20    5    7     -4.45      0.82
   21    5    7      1.90     -2.01
   22    5    7     -6.12     -1.77
    1    6    7      0.56      4.67
    2    6    7     -6.02     -0.77
    3    6    7      2.17      1.76
    4    6    7     -3.54     -2.44
    5    6    7     -1.12     -1.12
    6    6    7      3.62     -5.40
    7    6    7     -2.10      1.36
    8    6    7      2.67     -0.99
    9    6    7     -3.31     -1.71
   10    6    7     -4.27     -0.37
   11    6    7      1.90     -4.18
   12    6    7     -0.82     -2.41
   13    6    7      0.84     -0.61
   14    6    7     -3.41      0.91
   15    6    7     -2.32      1.57
   16    6    7     -0.52     -1.06
   17    6    7      2.51      2.24
   18    6    7      2.32      8.80
   19    6    7     -3.90      2.61
   20    6    7     -1.08      7.22
   21    6    7      0.34      1.21
   22    6    7      4.43     -4.21
    0    7    7      1.90     -2.65
    1    7    7      2.54     -2.22
    2    7    7     -1.37     -5.90
    3    7    7      4.99     -0.05
    4    7    7      4.44     -0.96
    5    7    7     -1.17      0.80
    6    7    7     -0.19      4.30
    7    7    7     -2.26      3.25
    8    7    7      0.12      5.36
    9    7    7     -0.98     -2.90
   10    7    7      0.84      5.61
   11    7    7      6.18      3.60
   12    7    7     -0.62      4.52
   13    7    7     -3.96      0.96
   14    7    7      8.43     -1.19
   15    7    7      2.74      3.10
   16    7    7      2.01      2.14
   17    7    7      3.06      3.65
   18    7    7      1.17     -1.24
   19    7    7      5.25     -1.30
   20    7    7      0.86     -2.53
   21    7    7      1.78      2.59
    1    8    7      5.62      4.43
    2    8    7     -2.33      1.17
    3    8    7     -3.03      2.21
    4    8    7      1.14     -1.03
    5    8    7     -1.35      1.30
    6    8    7      4.62     -2.44
    7    8    7      2.98     -5.74
    8    8    7      3.32     -1.13
    9    8    7      3.93     -6.81
   10    8    7     -1.10     -1.51
   11    8    7     -0.14     -8.13
   12    8    7     -1.24     -3.42
   13    8    7     -0.72     -2.68
   14    8    7      2.05      1.77
   15    8    7     -2.47      2.87
   16    8    7     -3.10      1.39
   17    8    7      1.62     -0.01
   18    8    7     -0.10     -2.34
   19    8    7      4.22      0.27
   20    8    7      0.11      1.52
   21    8    7     -4.26      6.66
    0    9    7     -6.40     -6.52
    1    9    7      2.28      2.78
    2    9    7      0.43     -1.61
    3    9    7     -1.61     -0.46
    4    9    7      5.05     -0.95
    5    9    7      0.37      1.84
    6    9    7      0.86     -1.03
    7    9    7     -3.02      1.12
    8    9    7     -2.84      7.63
    9    9    7      1.79      2.06
   10    9    7     -5.75      2.83
   11    9    7      2.12      3.14
   12    9    7      3.79      7.78
   13    9    7     -0.70      3.33
   14    9    7     -3.23     -1.97
   15    9    7      3.28     -4.57
   16    9    7      0.65     -6.34
   17    9    7     -3.57     -1.48
   18    9    7     -2.80     -1.27
   19    9    7     -6.03     -1.93
   20    9    7     -1.79     -6.24
   21    9    7     -6.96     -1.90
    1   10    7      3.79      4.46
    2   10    7      3.54     -0.08
    3   10    7     -1.90      1.29
    4   10    7     -1.42     -0.95
    5   10    7     -4.04      0.59
    6   10    7     -1.85     -0.41
    7   10    7      0.97     -5.34
    8   10    7     -0.57      0.77
    9   10    7      5.51     -6.04
   10   10    7      0.04      0.67
   11   10    7      0.18     -4.55
   12   10    7      4.26     -2.73
   13   10    7     -3.69     -6.49
   14   10    7      0.91     -0.59
   15   10    7     -1.16      1.27
   16   10    7     -3.02     -2.50
   17   10    7     -2.92     -0.03
   18   10    7      1.03     -0.76
   19   10    7     -1.72     -0.82
   20   10    7      6.62     -2.98
   21   10    7      2.59      8.25
    0   11    7     -7.86     -8.71
    1   11    7     -4.75     -3.27
    2   11    7     -2.99     -5.10
    3   11    7     -2.66      2.92
    4   11    7      1.31     -2.64
    5   11    7      2.71      1.97
    6   11    7      3.15      2.01
    7   11    7      3.55     -2.90
    8   11    7     -2.28      3.91
    9   11    7     -1.65      1.20
   10   11    7     -0.40      8.74
   11   11    7     -7.56     -0.41
   12   11    7      1.42      8.57
   13   11    7     -3.21      2.54
   14   11    7      3.49      6.77
   15   11    7      1.20      2.81
   16   11    7      8.31      1.55
   17   11    7      4.50     -0.22
   18   11    7      6.62      2.82
   19   11    7     -2.06     -0.19
   20   11    7      3.18     -1.13
   21   11    7     -6.14      6.52
    1   12    7      2.83      7.36
    2   12    7      4.14      2.71
    3   12    7      1.20      3.56
    4   12    7      1.26     -2.32
    5   12    7     -3.27     -1.51
    6   12    7     -5.18      5.56
    7   12    7     -2.26     -2.28
    8   12    7     -4.16     -0.63
    9   12    7     -1.48     -4.24
   10   12    7      4.58     -5.08
   11   12    7     -1.31     -6.77
   12   12    7      3.37     -6.96
   13   12    7      0.43     -6.77
   14   12    7     -0.57     -9.40
   15   12    7     -5.11      1.38
   16   12    7     -1.70      0.88
   17   12    7    -11.24     -1.03
   18   12    7     -2.38      4.22
   19   12    7     -5.12      3.06
   21   12    7      2.67      6.91
    0   13    7      2.96     -0.91
    1   13    7     -3.36     -2.35
    2   13    7     -0.41     -3.97
    3   13    7     -6.06     -3.32
    4   13    7     -1.86      1.14
    5   13    7     -0.68     -4.15
    6   13    7     -0.45      3.99
    7   13    7      2.90     -4.35
    8   13    7      3.12      3.80
    9   13    7      0.41      0.40
   10   13    7      4.30      2.44
   11   13    7     -4.00      7.92
   12   13    7      0.33      3.51
   14   13    7     -2.99     -1.36
   15   13    7     -1.39      6.30
   16   13    7      3.25      2.03
   17   13    7      4.71      0.68
   18   13    7     10.87      7.08
   19   13    7     10.74      4.10
   20   13    7      3.69     -7.28
    1   14    7     -3.89      2.33
    2   14    7      5.41      1.19
    3   14    7      1.01      3.92
    4   14    7      4.37      5.20
    5   14    7      4.94     -1.73
    6   14    7      0.03      3.05
    7   14    7     -2.50      0.47
    8   14    7     -1.87      6.95
    9   14    7     -7.80     -2.58
   10   14    7     -2.76      1.34
   11   14    7     -4.54     -3.39
   12   14    7      1.95     -5.23
   13   14    7      5.59      0.18
   14   14    7      2.21     -8.90
   15   14    7      4.70      0.63
   16   14    7      0.35     -1.82
   17   14    7     -1.12     -4.32
   18   14    7    -10.05    -10.52
   19   14    7    -10.69      0.53
   20   14    7     -9.17    -12.73
    0   15    7      5.55     -1.58
    1   15    7     -0.81     -0.09
    2   15    7      2.99     -3.00
    3   15    7     -2.28     -4.66
    4   15    7     -2.88     -1.20
    5   15    7     -1.35     -5.66
    7   15    7      2.37     -6.68
    8   15    7      3.10     -2.72
    9   15    7      3.57     -4.87
   10   15    7      3.88      1.20
   11   15    7      4.62     -1.53
   12   15    7     -1.30      0.45
   13   15    7     -0.68      5.86
   14   15    7     -6.10      0.04
   15   15    7     -4.15      3.36
   16   15    7     -4.12     -7.80
   17   15    7     -5.85      0.51
   18   15    7     -6.90    -10.02
   19   15    7      3.85     19.07
    1   16    7     -5.22     -0.39
    2   16    7     -0.24      4.90
    3   16    7      0.61     -0.72
    4   16    7      0.28      3.63
    5   16    7      2.05      0.84
    6   16    7      0.66      5.63
    7   16    7      3.33     -1.51
    8   16    7     -0.89      3.99
    9   16    7      0.48      3.06
   10   16    7      0.64      3.33
   11   16    7     -4.39      2.57
   12   16    7     -3.53     -2.72
   13   16    7      0.71      0.56
   14   16    7      7.50     -4.77
   15   16    7      1.16     -2.61
   16   16    7      7.56      2.19
   17   16    7      6.86      9.86
   18   16    7     10.95     -7.09
   19   16    7      1.27      6.33
   20   16    7      1.09    -12.55
    0   17    7      3.00     -1.84
    1   17    7      1.58     -1.83
    3   17    7      2.52     -2.32
    4   17    7     -2.24      0.63
    5   17    7     -0.38     -1.14
    6   17    7     -4.89      1.44
    7   17    7     -2.48     -3.69
    8   17    7     -0.72      0.84
    9   17    7      0.13     -3.73
   10   17    7      5.78     -3.15
   11   17    7      3.51     -3.20
   12   17    7      6.23     -3.20
   13   17    7      6.48      2.32
   14   17    7     -0.20      2.09
   15   17    7     -5.58      2.62
   16   17    7      2.77      6.30
   17   17    7     -1.94      2.96
   18   17    7      2.30    -11.18
   19   17    7    -14.65      3.30
   20   17    7      8.49      0.40
    1   18    7     -0.82     -0.84
    2   18    7     -3.52      1.18
    3   18    7     -1.60      0.61
    4   18    7     -0.04      2.49
    5   18    7      4.35     -3.52
    6   18    7      4.51      3.56
    7   18    7      3.42      2.21
    8   18    7      6.21      3.62
    9   18    7     -0.06      0.18
   10   18    7      3.05      1.69
   11   18    7      1.53      1.25
   12   18    7     -7.12     -0.05
   13   18    7     -3.11     -1.86
   14   18    7     -4.98     -3.79
   15   18    7      0.15     -5.20
   16   18    7     -2.28     -6.71
   17   18    7     -6.27      5.99
   18   18    7      4.49      1.28
   20   18    7     10.87      8.16
    0   19    7      0.13      5.39
    1   19    7     -0.84     -1.50
    2   19    7      2.58      1.13
    3   19    7      0.48     -2.85
    4   19    7      0.63     -0.50
    5   19    7     -2.52     -3.43
    6   19    7     -1.10     -0.16
    7   19    7     -7.02     -5.48
    8   19    7     -2.10     -6.15
    9   19    7    -12.46     -2.86
   10   19    7     -3.97      0.25
   11   19    7     -5.98      1.37
   12   19    7     -4.82     -1.53
   13   19    7      2.25      3.58
   14   19    7      4.98      7.39
   15   19    7      0.61      3.22
   16   19    7     -0.39      1.65
   17   19    7      3.10     10.96
   18   19    7      4.59      1.80
   19   19    7      1.04     -5.69
   20   19    7     -1.48      7.13
    1   20    7      1.16     -3.20
    2   20    7      2.20      1.24
    3   20    7     -0.02     -0.58
    4   20    7     -1.40      4.40
    5   20    7     -0.99      0.60
    6   20    7      2.32      2.28
    7   20    7     -1.57      2.43
    8   20    7      3.83      6.36
    9   20    7     -3.68      6.66
   10   20    7      2.28      3.11
   11   20    7      2.49      5.75
   12   20    7     -3.18     -0.07
   13   20    7     -1.75      7.30
   14   20    7     -0.69     -1.09
   15   20    7     -3.50     -2.49
   16   20    7      1.20    -11.85
   17   20    7     -3.75     -6.52
   19   20    7     -8.31    -14.68
    0   21    7     -0.59      5.12
    1   21    7     -1.77      0.19
    2   21    7     -2.88      2.99
    3   21    7      1.00     -3.88
    4   21    7      1.70      1.47
    5   21    7     -0.18     -3.74
    6   21    7      0.44      2.43
    7   21    7     -0.09      0.11
    8   21    7      1.14     -2.15
    9   21    7      3.28     -5.69
   10   21    7     -2.08     -6.49
   11   21    7      7.95      0.22
   12   21    7     -3.78     -7.06
   13   21    7      0.36     -0.69
   14   21    7      5.56     -5.30
   15   21    7      0.01     10.84
   16   21    7      1.10     -3.86
   17   21    7      2.92      8.51
   18   21    7      2.04      8.74
   19   21    7      0.08      2.65
    2   22    7      3.14      4.10
    3   22    7      0.65     -1.71
    5   22    7     -2.91      1.27
    6   22    7     -1.30     -0.27
    7   22    7      2.08     -1.67
    8   22    7     -0.48      0.29
    9   22    7      2.80      0.77
   10   22    7     -3.57      0.97
   11   22    7      8.38      1.74
   12   22    7      5.29     -5.46
   13   22    7     -3.29     -2.48
   14   22    7      4.36     -3.82
   15   22    7     -0.94      3.99
   16   22    7     -4.63     -6.56
   17   22    7      3.22     -1.00
   18   22    7     -2.54      6.71
    1   23    7     -1.49     -1.95
    2   23    7     -2.57      5.87
    3   23    7     -5.68     -3.10
    4   23    7     -0.26     -2.22
    5   23    7     -0.05     -2.40
    6   23    7     -2.84     -4.71
    7   23    7     -0.87      0.48
    8   23    7      0.80     -0.66
    9   23    7      0.32      1.64
   10   23    7     -3.92     -3.64
   11   23    7     -1.98      3.88
   12   23    7      3.49     -2.30
   13   23    7     -8.75      2.01
   14   23    7     -0.62     -2.81
   15   23    7      3.98      0.75
   16   23    7     -5.79      3.75
   17   23    7      2.64     -4.27
   18   23    7      3.81      6.59
    1   24    7     -2.79    -11.88
    2   24    7      0.06      0.14
    3   24    7      0.82     -3.65
    5   24    7      0.54      1.64
    6   24    7     -0.39      5.19
    7   24    7     -1.08      4.04
    8   24    7      5.58     -0.82
    9   24    7      0.83      7.90
   10   24    7      1.59     -2.20
   11   24    7     -4.71      8.77
   12   24    7      7.90      2.44
   13   24    7     -1.72      3.40
   14   24    7     -2.38     -0.18
   15   24    7      8.51     -2.19
   16   24    7     -3.51      4.05
   17   24    7      1.53    -10.92
    1   25    7      2.42     -3.13
    2   25    7      1.99      6.02
    3   25    7     -1.41      4.25
    4   25    7     -2.29      0.97
    5   25    7      4.78     -2.40
    6   25    7      3.78     -0.75
    7   25    7     -3.33     -5.53
    8   25    7      2.55     -7.52
    9   25    7     -4.03     -3.53
   10   25    7      7.28    -11.36
   11   25    7    -10.00     -1.73
   12   25    7      4.94     -2.38
   13   25    7     -1.51     -1.12
   14   25    7     -7.32      2.66
   16   25    7     -4.17      7.77
    1   26    7      0.05     -5.35
    4   26    7     -0.57     -4.26
    5   26    7      6.98      0.37
    6   26    7      1.60      1.79
    7   26    7     -2.27      7.26
    8   26    7      2.84      3.14
    9   26    7     -7.93      8.81
   10   26    7      4.71      1.15
   11   26    7     -8.68      6.68
   13   26    7      5.01      4.39
   14   26    7     -2.50      0.25
   15   26    7      3.26     -0.52
    3   27    7      1.83      0.83
    4   27    7     -5.25      5.52
    6   27    7     -0.98     -3.22
    7   27    7     -2.42      1.77
    8   27    7      3.91     -7.40
    9   27    7     -3.51      2.42
   10   27    7      2.95     -7.07
   11   27    7     -0.67     -2.19
   12   27    7     -2.86     -5.27
   13   27    7      0.45      0.63
   14   27    7     -2.34     -3.95
    2   28    7     -3.71     -6.06
    5   28    7     -2.13     -5.62
    6   28    7     -2.39     -2.52
    7   28    7     -6.45      1.04
    8   28    7      2.20     -2.13
    9   28    7      1.46      4.77
   11   28    7      3.34      3.46
   12   28    7     -2.61      5.23
   13   28    7      2.96     -1.08
    3   29    7      9.03      1.62
    4   29    7     -3.36      5.15
    5   29    7      7.59      8.19
    6   29    7      4.40      0.58
    7   29    7     -1.67      6.99
    8   29    7     -0.46      0.54
    9   29    7      1.73      1.02
   10   29    7     -0.87      0.76
   11   29    7      4.63      0.62
   12   29    7     -0.17     -1.45
    1   30    7      3.84     -4.32
    2   30    7     -4.63     -3.95
    3   30    7      3.95    -14.08
    4   30    7     -3.58     -8.16
    5   30    7     -0.11     -1.26
    6   30    7      3.29    -10.17
    7   30    7     -1.40     -1.70
    8   30    7     -1.54     -6.46
    9   30    7      0.98     -3.99
   10   30    7     -0.95     -3.67
    0   31    7     -5.50      8.60
    1   31    7     -1.40     -1.04
    2   31    7     -6.43     13.61
    3   31    7     -1.03      5.57
    4   31    7     -3.95      9.04
    5   31    7     -7.90      4.81
    6   31    7      2.39      4.32
    7   31    7      3.66      2.72
    8   31    7      0.63      4.91
    9   31    7      1.26      0.38
    1   32    7      7.63    -11.03
    2   32    7      1.04      0.03
    3   32    7      6.65     -7.28
    4   32    7      2.57     -5.15
    5   32    7      0.14     -2.68
    6   32    7     -2.29      0.38
    7   32    7      0.72     -4.50
    0    0    6    -10.39      5.45
    2    0    6     -1.64      4.65
    4    0    6      2.87     -3.91
    6    0    6      4.82      2.30
    8    0    6     -9.73     -0.51
   10    0    6     -6.52     -0.56
   12    0    6     -2.47     -2.16
   14    0    6      3.76     -6.77
   16    0    6      3.12     -2.97
   18    0    6      6.05     -0.02
   20    0    6     -3.04      2.63
    1    1    6      8.00     -3.37
    2    1    6      5.86     -1.62
    3    1    6     -1.98      4.58
    4    1    6     -2.49      4.49
    5    1    6     -6.13      4.28
    6    1    6     -6.52      6.02
    7    1    6      3.13      2.62
    8    1    6     -1.76     -0.10
    9    1    6      7.54      2.23
   10    1    6      1.55     -1.19
   11    1    6      4.16      1.17
   12    1    6      3.30     -3.61
   13    1    6     -0.81      3.11
   14    1    6      0.04      3.03
   15    1    6     -1.60      2.42
   16    1    6     -1.32      6.43
   17    1    6     -0.91     -1.59
   18    1    6     -2.63      7.07
   19    1    6     -0.43     -3.48
   20    1    6     -3.36     -1.06
   21    1    6     -1.86      2.92
   22    1    6     -6.53      7.83
   23    1    6      5.88      0.06
    0    2    6      0.20      2.58
    1    2    6     -5.93      1.87
    2    2    6     -1.63     -3.26
    3    2    6     -6.88      3.18
    4    2    6      6.45     -4.88
    5    2    6     -1.51     -1.65
    6    2    6      1.91     -5.76
    7    2    6      6.61      3.47
    8    2    6     -4.70     -2.89
    9    2    6     -2.45      3.00
   10    2    6     -4.44     -1.67
   11    2    6     -3.25      3.74
   12    2    6     -3.61     -1.14
   13    2    6     -3.21      3.13
   14    2    6      2.30     -1.67
   15    2    6      0.16     -3.64
   16    2    6      1.59      3.32
   17    2    6     -3.05     -4.05
   18    2    6     -1.28      6.38
   19    2    6      1.66      0.74
   20    2    6      4.20      0.97
   21    2    6      4.31      6.33
   22    2    6      3.95      5.73
   23    2    6      0.28      0.33
    1    3    6     -6.43     -3.25
    2    3    6      4.17     -3.56
    3    3    6      0.08     -2.51
    4    3    6      4.01     -0.41
    5    3    6     -3.08     -0.45
    6    3    6     -6.83     -4.28
    7    3    6     -1.90      2.13
    8    3    6     -4.94     -2.66
    9    3    6      3.99     -0.56
   10    3    6      3.07     -2.03
   11    3    6      4.63      2.86
   12    3    6      4.15      0.64
   13    3    6      4.15      0.88
   14    3    6      2.13      0.68
   15    3    6     -3.23      1.13
   16    3    6     -1.12      0.98
   17    3    6     -3.39     -6.46
   18    3    6     -4.15     -0.89
   19    3    6     -0.73     -2.31
   20    3    6     -5.86     -2.17
   21    3    6     -0.73    -10.20
   22    3    6     -6.69     -1.50
   23    3    6      1.02     -8.16
    0    4    6      3.02      5.49
    1    4    6      0.73      1.26
    2    4    6      1.67      8.59
    3    4    6     -3.54     -0.93
    4    4    6     -2.43      5.46
    5    4    6      7.72     -0.66
    6    4    6     -1.69     -1.56
    7    4    6      9.97     -1.21
    8    4    6      1.36     -1.85
    9    4    6      0.63      0.85
   10    4    6     -4.49     -3.11
   11    4    6     -1.65      0.16
   12    4    6     -4.12      0.01
   13    4    6     -6.21     -2.65
   14    4    6     -5.23      1.99
   15    4    6     -0.60     -4.71
   16    4    6      0.62      2.03
   17    4    6      1.83     -1.58
   18    4    6     -0.64      1.62
   19    4    6     -0.62      1.31
   20    4    6     -0.82      3.77
   21    4    6     -0.46     -7.26
   22    4    6      2.98      5.92
   23    4    6      7.09     -6.53
    1    5    6     -2.54     -2.80
    2    5    6      1.07      1.53
    3    5    6     -2.18     -7.65
    4    5    6     -0.31     -0.75
    6    5    6     -7.73      0.99
    7    5    6      3.04      2.18
    8    5    6     -5.04      1.64
    9    5    6     -0.54      4.00
   10    5    6      0.47     -1.64
   11    5    6      2.57      0.14
   12    5    6      0.65     -0.54
   13    5    6      2.14     -2.00
   14    5    6      4.21      1.71
   15    5    6      2.05     -0.59
   16    5    6      4.30      8.09
   17    5    6      1.17      2.38
   18    5    6      5.39     -2.15
   19    5    6      1.88      1.39
   20    5    6      9.83      1.01
   21    5    6      0.34     -0.12
   22    5    6     -0.84      2.44
    0    6    6      5.74     -2.22
    1    6    6     -0.97     -3.61
    2    6    6      4.94      2.20
    3    6    6      2.74     -0.30
    4    6    6     -4.45      1.92
    5    6    6      3.24      2.68
    6    6    6     -3.45      3.22
    7    6    6      4.13     -0.17
    8    6    6      3.24      0.98
    9    6    6      3.37      1.52
   10    6    6      1.78      0.66
   11    6    6     -1.37     -2.57
   12    6    6      2.15     -0.86
   13    6    6     -0.36      1.16
   14    6    6      0.29     -3.98
   15    6    6     -5.58     -3.80
   16    6    6      0.94     -5.11
   17    6    6      0.03     -3.47
   18    6    6     -1.58     -3.54
   19    6    6      2.54      0.46
   20    6    6     -2.75      1.69
   21    6    6      2.87      1.34
   22    6    6     -5.70      0.35
   23    6    6      1.98      3.61
    1    7    6     -2.91     -4.60
    2    7    6     -0.40      3.20
    3    7    6      3.85      0.59
    4    7    6     -7.77     -3.56
    5    7    6      5.50     -5.04
    6    7    6     -3.24     -4.65
    7    7    6     -3.04     -5.01
    8    7    6     -1.83     -2.72
    9    7    6     -4.75     -2.63
   10    7    6     -1.21     -0.77
   11    7    6     -3.41     -2.92
   12    7    6      2.72      2.64
   13    7    6     -2.39     -0.11
   14    7    6      4.65      1.21
   15    7    6     -1.02     -0.35
   16    7    6      2.37      2.17
   17    7    6      3.69      3.03
   18    7    6     -3.14      2.25
   19    7    6     -1.64     -3.62
   20    7    6     -5.27     -0.43
   21    7    6      4.49     -5.06
   22    7    6      0.73     -1.16
    0    8    6      4.48      8.25
    1    8    6      1.24     -3.60
    2    8    6     -0.77     -2.24
    3    8    6      6.38      2.43
    4    8    6     -3.42     -1.04
    5    8    6      6.17      4.96
    6    8    6     -2.75      2.30
    7    8    6      1.37      6.25
    8    8    6      2.09     -1.53
    9    8    6      0.93     -1.18
   10    8    6      0.95      4.13
   11    8    6      2.43     -0.31
   12    8    6     -0.33      2.06
   13    8    6     -2.03     -2.12
   14    8    6      3.02      8.25
   15    8    6     -2.74     -1.05
   16    8    6     -2.76      2.99
   17    8    6     -2.94      0.30
   18    8    6     -2.42     -0.21
   19    8    6     -3.39     -0.49
   20    8    6      0.85      4.29
   21    8    6     -3.07      2.88
   22    8    6      0.92      4.62
    1    9    6     -3.64     -0.65
    2    9    6     -7.92     -1.00
    3    9    6      1.00      4.29
    4    9    6     -6.77     -0.29
    5    9    6     -0.72      2.63
    6    9    6     -1.71     -4.35
    7    9    6     -0.36     -0.10
    8    9    6     -0.24     -3.10
    9    9    6      0.64      1.17
   10    9    6     -1.38      3.75
   11    9    6      1.17      0.24
   12    9    6     -2.27      0.87
   13    9    6     -2.55      0.67
   14    9    6      1.90      1.89
   15    9    6     -0.80     -4.24
   16    9    6     -2.07      0.41
   17    9    6      0.82     -1.79
   18    9    6      2.67      0.20
   19    9    6      3.14     -0.94
   20    9    6     -1.20      0.92
   21    9    6     -2.99     -4.40
   22    9    6      6.97     -0.14
    0   10    6     -3.75      5.81
    1   10    6      5.57      7.44
    2   10    6     -4.70      0.76
    3   10    6      8.67      0.96
    4   10    6     -1.31     -2.24
    5   10    6      5.22      1.52
    6   10    6      3.13     -0.90
    7   10    6     -1.78      4.97
    8   10    6      0.87      3.93
    9   10    6      0.53      1.40
   10   10    6      0.00     -4.09
   11   10    6     -0.26     -0.38
   12   10    6      7.17     -1.94
   13   10    6     -1.92     -4.33
   14   10    6      2.23     -2.15
   15   10    6      0.38     -4.57
   16   10    6      1.21      1.29
   17   10    6     -0.01     -3.01
   18   10    6     -0.32      5.09
   19   10    6     -3.07     -2.80
   20   10    6      2.64      4.18
   21   10    6     -0.04     -2.16
   22   10    6      9.98      6.37
    1   11    6      9.66     -1.47
    2   11    6     -5.92     -7.17
    3   11    6      3.87     -0.38
    4   11    6     -6.60     -3.29
    5   11    6     -3.11      1.60
    6   11    6     -1.33     -1.90
    7   11    6     -3.15     -2.09
    8   11    6     -1.11     -0.25
    9   11    6      0.78     -1.61
   10   11    6     -2.88      0.59
   11   11    6     -3.34      2.91
   12   11    6     -1.74      3.19
   13   11    6     -6.46      0.23
   14   11    6     -3.02      7.28
   15   11    6      0.48      1.50
   16   11    6      2.01      4.01
   17   11    6      0.49     -0.55
   18   11    6      5.85      4.55
   19   11    6      1.50     -6.01
   20   11    6      8.47      2.71
   21   11    6     -4.27     -3.83
   22   11    6     -1.22     -0.91
    0   12    6     -9.20     -7.26
    1   12    6      1.19      1.34
    2   12    6     -4.45      0.45
    3   12    6      0.77      5.74
    4   12    6      2.51      1.03
    5   12    6      0.37      0.95
    6   12    6      6.55      2.92
    7   12    6      2.59     -2.09
    8   12    6      1.12      3.22
    9   12    6      2.64     -0.85
   10   12    6     -0.88      1.56
   11   12    6      0.93     -3.22
   12   12    6      4.29     -1.89
   13   12    6      7.83     -4.03
   14   12    6      3.48      0.25
   15   12    6      1.89     -2.59
   16   12    6      1.27     -0.75
   17   12    6      0.61     -5.12
   18   12    6     -0.02      1.32
   19   12    6     -4.71     -6.79
   20   12    6     -3.24      2.86
   21   12    6     -5.80      0.61
    1   13    6      9.00      4.80
    2   13    6      1.37     -1.99
    3   13    6      2.79     -0.47
    4   13    6      3.35     -4.03
    5   13    6     -5.03     -3.29
    6   13    6     -2.99      2.55
    7   13    6     -4.20     -3.26
    8   13    6     -1.88     -0.82
    9   13    6     -2.92     -1.78
   10   13    6      4.58      0.33
   11   13    6     -4.58     -0.52
   12   13    6      0.03      3.56
   13   13    6     -7.04     -1.78
   14   13    6     -3.58      4.09
   15   13    6     -4.42     -0.88
   16   13    6     -2.67      4.50
   17   13    6     -5.47     -4.00
   18   13    6     -2.32      6.08
   19   13    6     -1.84      1.04
   20   13    6      1.14     -0.10
   21   13    6      2.07      4.62
    0   14    6    -12.07     -4.61
    1   14    6     -1.71     -0.73
    2   14    6     -7.53     -6.01
    3   14    6     -2.95      1.15
    4   14    6      0.07      0.16
    5   14    6      0.83     -0.45
    6   14    6      4.13     -0.54
    7   14    6      4.25     -2.37
    8   14    6      3.45     -0.02
    9   14    6      0.64     -0.92
   10   14    6      5.26      1.16
   11   14    6     -5.25     -1.11
   12   14    6      3.49      3.41
   13   14    6      0.28     -4.07
   14   14    6      8.18     -1.17
   15   14    6     -1.36     -4.67
   16   14    6      0.11      2.28
   17   14    6     -2.45     -0.27
   18   14    6      3.43      6.38
   19   14    6     -1.18      6.13
   20   14    6     -3.26     -9.10
   21   14    6      0.46      8.26
    1   15    6      6.66      4.55
    2   15    6      5.88      0.84
    3   15    6      1.79      3.67
    4   15    6      1.06      2.67
    5   15    6      0.24     -0.53
    6   15    6     -3.68      0.04
    7   15    6     -4.92      2.22
    8   15    6     -6.41      2.14
    9   15    6     -3.92     -0.42
   10   15    6     -0.64     -0.79
   11   15    6      0.39     -2.41
   12   15    6      4.47      0.91
   13   15    6     -5.73      0.06
   14   15    6     -0.20     -1.68
   15   15    6     -7.13      1.72
   16   15    6      7.83      1.41
   17   15    6     -2.64     -5.56
   18   15    6      2.35     -9.93
   19   15    6     -2.32     -0.75
   20   15    6      4.79    -11.22
   21   15    6      3.25      6.55
    0   16    6     -5.06     -2.09
    1   16    6     -3.94      0.92
    2   16    6     -5.16     -3.11
    3   16    6     -3.64     -2.78
    4   16    6     -4.45     -0.10
    5   16    6      1.85      0.28
    6   16    6      1.02      1.37
    7   16    6      6.80      1.85
    8   16    6      7.01     -3.08
    9   16    6      3.90     -0.10
   10   16    6      4.87     -3.10
   11   16    6     -0.03     -0.47
   12   16    6      2.12      1.09
   13   16    6     -1.30     -0.60
   14   16    6      9.68      2.65
   15   16    6      2.21     -1.93
   16   16    6     10.20     -1.10
   17   16    6     -7.02     -2.88
   18   16    6      5.99     -3.25
   19   16    6     -1.88     16.55
   20   16    6      6.80     -2.06
   21   16    6     -7.69      3.93
    1   17    6      5.43      2.48
    2   17    6      2.70      1.51
    3   17    6      8.83      0.23
    4   17    6      3.41      0.57
    5   17    6      2.19     -1.09
    6   17    6      0.29     -2.31
    7   17    6     -0.19     -0.74
    8   17    6     -2.32     -1.87
    9   17    6     -6.60      4.81
   10   17    6     -4.08      0.70
   11   17    6     -6.75     -0.51
   12   17    6     -2.30     -1.05
   13   17    6     -5.19     -1.83
   14   17    6     -4.26      2.93
   15   17    6    -11.57     -2.99
   16   17    6     -0.10      8.42
   17   17    6     -1.44     10.26
   18   17    6      9.33     -3.97
   19   17    6     -4.86      2.09
   20   17    6      3.71    -12.75
   21   17    6     -1.40     -0.51
    0   18    6      0.95     -3.63
    1   18    6     -0.85      0.93
    2   18    6     -4.36     -0.50
    3   18    6     -5.71     -0.23
    4   18    6     -5.64     -1.23
    5   18    6     -6.24      0.52
    6   18    6     -3.25     -1.11
    7   18    6     -4.17      1.21
    8   18    6      0.29     -0.03
    9   18    6      1.02      2.97
   10   18    6      7.56     -1.25
   11   18    6      1.71      1.96
   12   18    6      6.74      1.92
   13   18    6     -0.52      7.43
   14   18    6      9.74     -0.08
   15   18    6      0.98      1.72
   16   18    6      9.35      1.96
   17   18    6      0.74     -1.57
   18   18    6      5.37     -7.48
   19   18    6     -5.19      1.65
   20   18    6      7.74      7.60
   21   18    6      2.46      5.06
    1   19    6     -1.79      1.65
    2   19    6      1.44     -1.25
    3   19    6      2.07      2.58
    4   19    6      5.70      1.39
    5   19    6      6.13      2.38
    6   19    6      2.63      2.19
    7   19    6     -1.10      1.84
    8   19    6      1.94      1.20
    9   19    6     -6.17      3.13
   10   19    6     -0.69      3.25
   11   19    6     -7.18      4.42
   12   19    6      1.26     -0.77
   13   19    6     -3.84      0.55
   14   19    6      2.14     -7.69
   15   19    6    -10.19     -3.27
   16   19    6     -6.22     -9.29
   17   19    6    -14.88      2.15
   18   19    6     -3.76      1.82
   19   19    6    -10.77      4.43
   20   19    6     -5.26     -1.62
   21   19    6     -8.74    -11.29
    0   20    6      0.32     -1.79
    1   20    6      1.45     -2.04
    2   20    6      3.04     -0.29
    3   20    6     -1.17     -2.95
    4   20    6     -1.69     -0.05
    5   20    6     -2.69     -3.25
    6   20    6     -0.65      2.39
    7   20    6     -0.20     -2.75
    8   20    6      3.22     -1.62
    9   20    6      0.18     -3.92
   10   20    6      4.63      0.42
   11   20    6      3.91     -6.65
   12   20    6      4.41     -3.83
   13   20    6      1.17      1.21
   14   20    6      5.05      2.56
   15   20    6      4.15      3.47
   16   20    6      7.57      0.12
   17   20    6     -0.96      8.63
   18   20    6      5.64     -5.59
   19   20    6      1.80      2.13
   20   20    6     -2.76      1.33
    1   21    6     -2.01      2.09
    2   21    6      1.53      1.23
    3   21    6     -3.15     -1.28
    4   21    6      0.84      3.87
    5   21    6      0.47     -3.96
    6   21    6      3.36      1.02
    7   21    6      0.02     -4.34
    8   21    6      1.35     -1.25
    9   21    6     -1.09     -4.62
   10   21    6     -1.24      2.31
   11   21    6     -6.24     -4.27
   12   21    6     -4.84     -2.67
   13   21    6    -10.19      2.29
   14   21    6     -0.27     -1.35
   15   21    6     -6.12     -2.92
   16   21    6      1.56     -3.54
   17   21    6     -1.79     -0.56
   18   21    6      2.92     -6.21
   19   21    6      3.69      0.85
   20   21    6     -0.71      2.46
    1   22    6     -3.81      0.69
    2   22    6      2.84     -2.19
    3   22    6     -1.14     -1.46
    4   22    6     -1.26      2.41
    5   22    6     -3.49     -2.59
    6   22    6     -2.99      6.35
    7   22    6     -4.43      4.10
    8   22    6     -1.51      3.45
    9   22    6     -1.34     -2.10
   10   22    6      3.15      1.83
   11   22    6      4.83      2.08
   12   22    6      4.05     -5.45
   13   22    6     -0.26      1.74
   14   22    6      4.67      1.73
   15   22    6     -2.40      2.78
   16   22    6      5.52      0.26
   17   22    6      2.82      6.78
   19   22    6      3.23     -4.59
    1   23    6     -6.11      1.32
    2   23    6      0.88      6.49
    3   23    6     -2.19     -2.83
    4   23    6      0.31      5.71
    5   23    6      0.37     -2.86
    6   23    6      6.19     -1.90
    7   23    6      5.50     -2.64
    8   23    6      4.95     -3.70
    9   23    6      5.04     -3.30
   10   23    6      0.17      0.93
   11   23    6      4.23      9.08
   12   23    6      1.59     -2.29
   13   23    6     -1.23      1.46
   14   23    6      2.22      3.60
   15   23    6     -4.78     -0.47
   16   23    6     -2.42     -6.78
   17   23    6     -1.88      2.19
   18   23    6     -4.09      0.46
    0   24    6     11.16     -2.63
    1   24    6     -2.65     -4.16
    2   24    6      2.23      5.31
    3   24    6      3.45    -10.43
    4   24    6      3.81      3.01
    5   24    6     -0.89     -6.76
    6   24    6      0.73     -3.49
    7   24    6     -4.91      5.04
    8   24    6     -3.69      7.34
    9   24    6     -8.91      4.00
   10   24    6     -9.77     -2.66
   11   24    6     -6.83      5.41
   12   24    6      5.24     -5.91
   13   24    6     -7.66     -2.81
   14   24    6      5.12     -1.39
   15   24    6      2.19      3.96
   16   24    6     -0.18     -1.71
   17   24    6      4.52      0.63
   18   24    6     -1.64      7.35
    1   25    6      1.11     -3.50
    2   25    6      1.75      3.26
    3   25    6      5.17     -2.73
    4   25    6      0.32      6.23
    5   25    6     -0.81      1.98
    6   25    6     -0.93      2.35
    7   25    6     -1.03     -5.79
    8   25    6      3.77     -2.22
    9   25    6      3.67     -4.92
   10   25    6      3.36    -10.30
   11   25    6     -0.64      6.73
   12   25    6      4.18     -2.50
   13   25    6     -1.72      3.92
   14   25    6      2.15     -5.90
   15   25    6      9.26      7.88
   16   25    6     -5.16     -7.37
   17   25    6      4.95     -6.52
    0   26    6      1.37      7.96
    1   26    6      3.54     -5.04
    2   26    6     -5.03      1.54
    3   26    6     -6.08     -0.38
    4   26    6     -0.59     -2.52
    5   26    6     -2.54     -0.36
    6   26    6      0.08      0.31
    7   26    6      1.46     -6.90
    8   26    6     -1.40      7.91
    9   26    6      7.04      7.66
   10   26    6     -0.89      2.26
   11   26    6     -1.56     11.16
   12   26    6      0.28      0.98
   13   26    6      2.53      5.23
   14   26    6    -10.51     -7.15
   15   26    6      2.00      7.65
   16   26    6     -6.47      0.73
    1   27    6     -6.55     -9.01
    2   27    6      0.77      3.51
    3   27    6     -2.12     -2.13
    4   27    6      9.04     -1.27
    5   27    6     -2.99      3.20
    6   27    6      2.05      8.80
    7   27    6     -1.96      0.98
    8   27    6     -6.08      0.97
    9   27    6      0.20     -6.54
   10   27    6      0.11     -9.36
   11   27    6     -3.13     -8.34
   12   27    6      3.36     -3.87
   14   27    6     -6.62     -2.82
   15   27    6      1.50      1.33
    1   28    6     -0.62      4.74
    2   28    6      4.87      2.86
    3   28    6     -6.94      2.18
    4   28    6     -3.31      3.96
    5   28    6     -4.93     -4.13
    6   28    6     -2.50      1.54
    7   28    6      2.46     -2.41
    8   28    6     -0.60     -0.11
    9   28    6      4.03      7.19
   10   28    6      3.17      0.43
   11   28    6      2.35      1.97
   12   28    6      1.45      1.90
   13   28    6      8.06      2.58
   14   28    6      1.89     -3.22
    2   29    6     -1.61     -8.83
    3   29    6     -1.21     -0.20
    4   29    6      1.97     -0.91
    5   29    6      7.83    -11.10
    6   29    6     -1.95     -1.49
    7   29    6      7.71     -2.97
    8   29    6     -4.40     -2.80
   10   29    6     -6.37     -7.64
   11   29    6     -0.22      3.27
   12   29    6     -9.90     -5.55
   13   29    6      1.94      1.51
    2   30    6      5.82      0.40
    3   30    6      5.11      0.41
    4   30    6      0.75      9.70
    5   30    6      2.27      2.80
    6   30    6     -3.83      8.07
    7   30    6      1.70     -1.79
    8   30    6     -6.25     -2.45
    9   30    6      0.63      2.61
   10   30    6     -2.23      1.42
   12   30    6     -2.32     -1.33
    1   31    6     -5.72      7.17
    2   31    6     -5.04      5.44
    3   31    6     -4.21     -6.34
    4   31    6     -5.45      6.61
    5   31    6      3.11     -2.77
    6   31    6     -2.18      3.93
    7   31    6      2.60     -1.58
    8   31    6     -1.84      2.10
    9   31    6      3.65     -3.70
   10   31    6      0.78      2.50
    0   32    6     -4.58    -16.74
    1   32    6      1.59    -11.00
    2   32    6      0.09     -3.99
    3   32    6      6.97    -13.94
    4   32    6     -1.72     -5.06
    5   32    6      4.61    -11.13
    6   32    6     -4.11     -1.67
    7   32    6      8.02     -4.45
    8   32    6     -0.72      0.22
    9   32    6      4.90     -4.67
    1   33    6     10.92      9.21
    2   33    6     -0.65     12.59
    3   33    6      3.96      5.60
    4   33    6     -4.54      7.14
    5   33    6      0.87      4.00
    0   34    6     -7.78      3.52
    2    0    5    -15.00      8.72
    4    0    5     11.62      3.56
    6    0    5     17.71      6.55
    8    0    5     10.68      1.96
   10    0    5      1.09     -1.06
   12    0    5     -4.48      0.67
   14    0    5     -1.28     -3.45
   16    0    5      0.68     -1.43
   18    0    5      0.82      2.74
   20    0    5      1.75      6.56
   22    0    5      3.65      9.16
    0    1    5     -8.65      2.07
    1    1    5      5.77     -3.20
    2    1    5     -3.57      4.22
    3    1    5      2.49     -0.42
    4    1    5      4.96     -1.85
    5    1    5    -11.63      1.30
    6    1    5     -0.75      1.37
    7    1    5     -7.63     -1.71
    8    1    5     -0.72     -4.94
    9    1    5     -3.07      2.58
   10    1    5     -1.38     -0.62
   11    1    5      2.25     -1.92
   12    1    5     -0.21      0.12
   13    1    5      5.54      1.34
   14    1    5      0.35     -4.08
   15    1    5      2.43      3.77
   16    1    5     -0.27      0.54
   17    1    5      2.06      2.76
   19    1    5     -1.66     -3.06
   20    1    5     -2.01      0.64
   21    1    5     -1.12     -2.70
   22    1    5     -2.83     -2.20
   23    1    5      3.60     -4.70
   24    1    5      3.45     -2.59
    1    2    5      7.10     -7.06
    2    2    5      0.84     -1.85
    3    2    5    -12.12     -0.84
    4    2    5     -0.08     -2.19
    5    2    5     -6.42     -2.72
    6    2    5      1.52     -0.56
    7    2    5     -1.29      0.65
    8    2    5      2.97     -0.45
    9    2    5      2.64      1.48
   10    2    5      1.09      2.53
   11    2    5      3.84     -1.17
   12    2    5     -0.10      1.32
   13    2    5      2.06      3.14
   14    2    5     -6.76     -2.14
   15    2    5      1.34      2.08
   16    2    5     -6.70     -2.04
   17    2    5     -1.88      0.49
   18    2    5     -5.47      2.87
   19    2    5     -2.69      0.50
   20    2    5     -0.46      0.79
   21    2    5      0.66     -0.49
   22    2    5     -1.91      2.24
   23    2    5      3.40      3.91
   24    2    5      0.04      3.55
    0    3    5    -15.21     12.64
    1    3    5     -4.97      0.00
    2    3    5      0.88     -0.71
    3    3    5     -5.29     -0.65
    4    3    5     12.42      1.81
    5    3    5     -4.45     -7.76
    6    3    5      5.54      0.03
    7    3    5     -6.89     -2.88
    8    3    5     -1.71     -2.81
    9    3    5     -4.54     -4.14
   10    3    5     -6.27      1.79
   11    3    5     -2.96     -3.15
   12    3    5     -5.48     -4.44
   13    3    5      0.49      4.61
   14    3    5     -0.47     -0.82
   15    3    5      5.69     -2.44
   16    3    5     -3.26     -1.49
   17    3    5      4.30     -3.84
   18    3    5     -2.47      0.97
   19    3    5      5.60     -2.97
   20    3    5      2.05     -3.70
   21    3    5     -2.91      1.05
   22    3    5     -1.18     -0.55
   23    3    5     -9.00     -3.36
    1    4    5      7.21     -3.57
    2    4    5     13.74     -1.75
    3    4    5     -2.42      0.42
    4    4    5      9.49      4.59
    5    4    5     -6.54     -3.39
    6    4    5      8.38      3.65
    7    4    5     -2.08      0.08
    8    4    5      2.63      2.12
    9    4    5      6.46     -1.44
   10    4    5      1.69      3.50
   11    4    5      4.12      1.87
   12    4    5     -0.79     -2.85
   13    4    5      1.92      2.77
   14    4    5     -2.73     -2.05
   15    4    5     -0.71      1.43
   16    4    5      0.44      0.30
   17    4    5      3.49     -2.62
   18    4    5      1.09     -1.50
   19    4    5      0.54      2.90
   20    4    5      0.02     -2.71
   21    4    5     -1.53      1.82
   22    4    5      4.00     -3.85
   23    4    5      0.17     -0.42
    0    5    5      5.80     -2.73
    1    5    5     -9.12      4.29
    2    5    5     -0.62      0.96
    3    5    5    -11.95     -3.48
    4    5    5      3.00      2.19
    5    5    5     -3.39     -1.30
    6    5    5      4.17      0.73
    7    5    5      2.87     -0.17
    8    5    5      0.38      2.72
    9    5    5      1.77     -4.71
   10    5    5     -3.81      0.72
   11    5    5     -1.94      1.69
   12    5    5     -3.43     -5.62
   13    5    5     -0.56     -0.74
   14    5    5     -5.27     -0.35
   15    5    5      2.33      3.53
   16    5    5     -0.04     -1.92
   17    5    5     -0.10      0.25
   18    5    5     -0.61     -0.52
   19    5    5     -0.99      0.27
   20    5    5      2.04     -3.89
   21    5    5      4.43     -4.57
   22    5    5      1.40      3.95
   23    5    5      7.16     -0.06
    1    6    5     -9.11     -1.62
    2    6    5      9.73     -0.55
    3    6    5     -0.58     -5.59
    4    6    5      6.22      6.58
    5    6    5     -3.90      3.79
    6    6    5     -3.86      2.46
    7    6    5     -1.29      3.62
    8    6    5     -6.60      2.65
    9    6    5     -0.52     -1.16
   10    6    5      1.20     -1.68
   11    6    5      2.65      4.29
   12    6    5      4.83     -1.28
   13    6    5      4.58      2.13
   14    6    5      0.55     -1.44
   15    6    5      2.48      0.56
   16    6    5     -3.36      3.77
   17    6    5     -0.42      1.21
   18    6    5     -1.71      0.06
   19    6    5     -2.31      2.65
   20    6    5      0.65      5.62
   21    6    5     -4.30      1.84
   22    6    5     -4.77      6.81
   23    6    5     -0.99     -1.54
    0    7    5     15.38      1.66
    1    7    5     -2.89     -0.23
    2    7    5      6.71      7.65
    3    7    5     -7.97     -1.08
    4    7    5     -0.25      1.78
    5    7    5     -0.87     -3.34
    6    7    5     -3.37     -3.78
    7    7    5      6.47     -2.02
    8    7    5     -2.89     -1.44
    9    7    5      3.87      4.12
   10    7    5     -0.33     -1.66
   11    7    5     -3.56      2.90
   12    7    5     -2.29      1.82
   13    7    5      0.77     -0.17
   14    7    5      1.97      0.24
   15    7    5     -0.11     -1.50
   16    7    5      2.48     -0.10
   17    7    5      1.56     -3.07
   18    7    5      3.56     -2.20
   19    7    5     -2.55      5.19
   20    7    5      3.38     -3.17
   21    7    5     -1.04     -3.42
   22    7    5      1.93     -2.65
   23    7    5     -0.30     -0.30
    1    8    5    -12.70      2.53
    2    8    5      0.82      5.74
    3    8    5     -2.03     -0.73
    4    8    5      2.97     -1.08
    5    8    5      7.34      0.74
    6    8    5     -2.86      0.58
    7    8    5      4.11      0.82
    8    8    5     -4.99      0.85
    9    8    5      1.29      3.04
   10    8    5      2.39     -3.45
   11    8    5      4.46     -0.97
   12    8    5      1.41      2.17
   13    8    5      7.23     -0.20
   14    8    5     -0.44     -0.26
   15    8    5     -0.26     -3.42
   16    8    5     -0.09      1.29
   17    8    5     -0.67      4.31
   18    8    5     -0.20     -0.06
   19    8    5     -3.74      0.60
   20    8    5     -0.61      0.24
   21    8    5      2.08      2.20
   22    8    5     -1.80      4.15
   23    8    5     -3.43      0.69
    0    9    5     14.07      2.12
    1    9    5      5.06     -7.64
    2    9    5      8.12     -0.30
    3    9    5      0.66     -3.34
    4    9    5     -3.43      0.57
    5    9    5     -0.47     -0.53
    6    9    5     -5.16     -1.79
    7    9    5      1.31     -0.72
    8    9    5      1.57     -5.76
    9    9    5     -0.23     -1.35
   10    9    5     -1.44     -0.88
   11    9    5     -1.61      2.69
   12    9    5    -10.39     -3.51
   13    9    5     -4.79      0.88
   14    9    5     -6.31      2.34
   15    9    5     -0.95      2.89
   16    9    5     -2.79      3.29
   17    9    5     -1.00     -1.83
   18    9    5      2.41     -4.89
   19    9    5      1.69     -0.83
   20    9    5      3.20      2.69
   21    9    5      1.34     -6.29
   22    9    5      5.05     -3.38
   23    9    5     -6.64     -9.48
    1   10    5    -10.46     -8.38
    2   10    5     -6.83      2.77
    3   10    5     -2.30     -1.64
    4   10    5     -3.40      1.91
    5   10    5      4.61     -0.41
    6   10    5      2.19      0.80
    7   10    5      4.56      4.04
    8   10    5      3.14     -0.02
    9   10    5     -2.17      4.44
   10   10    5     -0.33      2.39
   11   10    5      4.54     -0.67
   12   10    5      0.62     -2.16
   13   10    5      3.82      1.60
   14   10    5      4.92      0.74
   15   10    5      2.02     -5.03
   16   10    5      1.27     -4.06
   17   10    5      0.04     -0.36
   18   10    5      3.94     -1.94
   19   10    5     -1.52      1.15
   20   10    5     -3.74     -1.71
   21   10    5     -5.42     -4.75
   22   10    5      3.07      8.94
    0   11    5      2.66      7.39
    1   11    5      3.43      3.39
    2   11    5      4.49     -1.15
    3   11    5      7.57     -1.94
    4   11    5     -1.30     -2.18
    5   11    5      0.66      0.38
    6   11    5     -5.01     -2.34
    7   11    5     -5.69      0.54
    8   11    5     -3.22     -0.25
    9   11    5     -2.03     -5.78
   10   11    5     -1.02     -3.60
   11   11    5      2.29     -3.07
   12   11    5     -2.17      0.67
   13   11    5     -2.30     -5.63
   14   11    5     -2.29     -2.55
   15   11    5     -0.77     -0.63
   16   11    5     -1.07      3.34
   17   11    5     -3.14      4.90
   18   11    5     -4.10     -1.99
   19   11    5     -0.07      0.03
   20   11    5     -1.96      6.94
   21   11    5      3.55     -0.22
   22   11    5      6.90     10.26
    1   12    5     -1.20     -2.73
    2   12    5     -5.75     -3.20
    3   12    5     -1.72      2.63
    4   12    5     -5.20     -0.05
    5   12    5      0.50      4.58
    6   12    5      1.29     -2.49
    7   12    5      3.01      1.93
    8   12    5      1.96      1.51
    9   12    5      3.74      1.03
   10   12    5     -2.58      3.15
   11   12    5      0.30      5.65
   12   12    5      1.85      2.18
   13   12    5     -0.88      3.90
   14   12    5      2.36      5.68
   15   12    5     -0.40      1.60
   16   12    5      2.06     -1.62
   17   12    5      2.06      1.98
   18   12    5      0.13      1.25
   19   12    5      5.73     -1.25
   20   12    5      1.47      6.05
   21   12    5     -5.48     -8.95
   22   12    5      1.84      1.93
    0   13    5      0.28      1.00
    1   13    5      3.81      2.46
    2   13    5     -0.26      3.83
    3   13    5      7.02      1.66
    4   13    5      1.91     -4.52
    5   13    5      5.35      0.61
    6   13    5     -1.72     -5.57
    7   13    5      0.72      0.86
    8   13    5     -5.61     -0.85
    9   13    5     -0.34      1.42
   10   13    5     -5.82     -3.97
   11   13    5     -0.45     -1.28
   12   13    5      2.20     -1.62
   13   13    5     -1.85     -1.90
   14   13    5      0.65     -2.68
   15   13    5     -3.59     -1.91
   16   13    5      2.06     -0.80
   17   13    5     -0.02      4.85
   18   13    5     -4.70     -1.25
   19   13    5     -1.78     -6.71
   20   13    5     -1.97      7.02
   21   13    5     -6.82     -5.62
   22   13    5      5.85      6.42
    1   14    5      1.71      2.00
    2   14    5     -5.46     -1.11
    3   14    5     -1.33      0.66
    4   14    5     -4.01      0.12
    5   14    5     -2.74      4.18
    6   14    5     -6.11      1.22
    7   14    5      4.23     -0.14
    8   14    5      0.55      0.07
    9   14    5      8.33     -0.81
   10   14    5      3.76     -0.66
   11   14    5      4.56     -0.80
   12   14    5      0.53     -0.07
   13   14    5      1.25     -2.16
   14   14    5      0.30      3.31
   15   14    5     -0.66      3.01
   16   14    5     -2.32     -6.54
   17   14    5      0.29     -2.88
   18   14    5      0.88      2.15
   19   14    5      1.64     -5.46
   20   14    5      6.84      5.64
   21   14    5     -0.77     -9.48
   22   14    5      3.85     -0.64
   23   14    5     -4.69     -8.55
    0   15    5     -3.24     -1.41
    1   15    5      2.82     -0.25
    2   15    5      0.34      0.43
    3   15    5      2.65      1.85
    4   15    5      2.72      1.71
    5   15    5      5.97     -0.40
    6   15    5      3.18      0.96
    7   15    5      5.67     -2.82
    8   15    5     -4.02      1.30
    9   15    5     -1.08      2.61
   10   15    5     -6.63      0.35
   11   15    5     -5.78      0.38
   12   15    5     -3.70      1.12
   13   15    5     -0.97     -0.60
   14   15    5      3.29     -1.45
   15   15    5      1.24     -2.86
   16   15    5     -0.01     -0.16
   17   15    5      3.44      3.00
   18   15    5      2.98      9.41
   19   15    5     -5.23     -9.06
   20   15    5      6.37     -0.31
   21   15    5     -8.34     -1.20
   22   15    5      5.16      2.53
    1   16    5      5.72     -4.78
    2   16    5     -1.62     -1.61
    3   16    5     -1.76     -4.80
    4   16    5     -5.22     -2.60
    5   16    5     -2.20     -1.64
    6   16    5     -6.47      0.41
    7   16    5     -5.38     -0.35
    8   16    5     -4.17     -2.65
    9   16    5      2.02      1.41
   10   16    5      2.65     -2.24
   11   16    5      6.96      1.48
   12   16    5      3.45      3.42
   13   16    5      0.19     -0.27
   14   16    5      2.11      1.56
   15   16    5     -0.43      4.82
   16   16    5      1.53      2.42
   17   16    5     -0.31    -12.02
   18   16    5      1.48     -2.53
   19   16    5     -4.88     -5.36
   20   16    5      5.93      7.12
   21   16    5     -3.73      1.40
   22   16    5      4.45      2.17
    0   17    5    -10.19      4.33
    1   17    5     -0.74      1.06
    2   17    5     -3.03      3.35
    3   17    5      2.06      3.21
    4   17    5      0.23      1.77
    5   17    5      3.69      2.97
    6   17    5      3.38      0.31
    7   17    5      5.49      3.94
    8   17    5      6.44     -1.73
    9   17    5      3.18      3.92
   10   17    5     -1.63     -1.38
   11   17    5     -2.09      1.54
   12   17    5     -5.95     -1.05
   13   17    5     -0.94      2.68
   14   17    5     -2.32     -3.70
   15   17    5      1.12     -0.08
   16   17    5      1.49     -1.84
   17   17    5     -4.51     -2.87
   18   17    5      5.40     10.77
   19   17    5     -3.80      3.49
   21   17    5      1.13     -7.44
   22   17    5     -0.84      4.00
    1   18    5      6.53      1.47
    2   18    5      1.09     -2.04
    3   18    5      6.01     -0.01
    4   18    5     -0.75     -2.50
    5   18    5      1.76     -0.78
    6   18    5     -2.90     -0.90
    7   18    5     -3.82      4.50
    8   18    5     -5.72     -2.10
    9   18    5     -5.94      4.28
   10   18    5     -1.43     -1.04
   11   18    5      1.99      1.95
   12   18    5      5.54     -5.45
   13   18    5      3.37      2.73
   14   18    5     -2.01     -4.15
   15   18    5     -0.74      3.72
   16   18    5     -2.88      9.39
   17   18    5     -4.28      4.42
   18   18    5      5.45      1.68
   20   18    5     -1.77      2.71
   22   18    5     -7.83      7.14
    0   19    5     -5.25     -1.04
    1   19    5     -2.75      0.55
    2   19    5     -6.71     -0.71
    3   19    5     -2.42     -0.82
    4   19    5     -4.73      0.28
    5   19    5     -0.04     -0.80
    6   19    5      0.86     -3.37
    7   19    5      3.07     -1.45
    8   19    5      3.93     -2.98
    9   19    5      6.25     -0.91
   10   19    5      5.64     -0.68
   11   19    5      0.76     -3.52
   12   19    5     -2.62     -1.98
   13   19    5     -5.81      1.16
   14   19    5     -0.29     -0.97
   15   19    5     -2.30     -5.29
   16   19    5     -0.54     -1.95
   17   19    5     -2.53     -3.19
   18   19    5     -2.56      3.31
   19   19    5     -2.66      0.85
   20   19    5     -2.48      9.43
   21   19    5      2.64     -2.81
    1   20    5      4.88     -2.24
    2   20    5      1.45      0.06
    3   20    5      2.05     -0.58
    4   20    5      1.49     -0.54
    5   20    5      0.43      2.73
    6   20    5     -1.10     -2.35
    7   20    5     -2.53      0.79
    8   20    5     -5.34     -0.57
    9   20    5     -5.75     -5.21
   10   20    5     -6.55      0.17
   11   20    5     -4.96      1.12
   12   20    5      0.55      3.16
   13   20    5      3.02      2.50
   14   20    5      6.92      0.29
   15   20    5     -0.41     -1.23
   16   20    5      6.01      0.94
   17   20    5      0.02     -2.11
   18   20    5      5.44      0.82
   19   20    5     10.01     -9.05
   20   20    5      3.00     -4.64
   21   20    5     11.33    -11.36
    0   21    5     -4.05     -0.87
    1   21    5      1.96      1.86
    2   21    5     -4.60      1.52
    3   21    5      2.17      3.69
    4   21    5     -3.44      0.33
    5   21    5     -0.33      5.42
    6   21    5      0.05     -1.09
    7   21    5      1.66      1.90
    8   21    5      3.64      1.09
    9   21    5      1.13      1.90
   10   21    5      2.52      1.84
   11   21    5      1.80     -0.68
   12   21    5     -0.25     -3.36
   13   21    5     -4.66     -0.31
   14   21    5     -4.22      3.58
   15   21    5     -1.58     -0.48
   16   21    5      1.16      0.38
   17   21    5     -4.98     -6.66
   18   21    5     -0.82     -0.94
   19   21    5     -6.66      1.30
   20   21    5     -7.28      0.53
    1   22    5      3.80      5.16
    2   22    5     -0.28     -1.88
    3   22    5      3.60      0.20
    4   22    5     -0.78     -2.82
    5   22    5      3.53     -1.40
    6   22    5      1.98     -1.87
    7   22    5      1.05     -1.52
    8   22    5      2.08     -0.37
    9   22    5     -0.20      0.04
   10   22    5     -0.76     -0.91
   11   22    5      2.38     -2.61
   12   22    5      0.15      1.65
   13   22    5      0.93     -0.50
   14   22    5      5.78      4.31
   15   22    5      3.00     -2.64
   16   22    5      3.57      5.10
   17   22    5     -1.08      2.73
   18   22    5      5.47     -1.60
   19   22    5      0.67      2.22
   20   22    5      2.54     -3.53
    0   23    5     -5.09     -8.77
    1   23    5     -0.03     -0.06
    2   23    5      0.67     -4.76
    3   23    5     -0.31     -2.00
    4   23    5      0.68     -2.25
    5   23    5     -1.57      0.91
    6   23    5     -2.99      2.61
    7   23    5     -1.97      0.31
    8   23    5      0.72     -0.55
    9   23    5      1.03      1.95
   10   23    5      2.77      5.88
   11   23    5      1.44      5.16
   12   23    5      2.88     -2.83
   13   23    5     -4.62     -3.35
   14   23    5     -0.69     -1.13
   15   23    5     -8.11     -5.58
   16   23    5      4.95     -3.12
   17   23    5     -4.85      3.31
   18   23    5      4.23     -5.52
   19   23    5     -1.02      3.01
    1   24    5      3.43      5.24
    2   24    5     -4.06      0.55
    3   24    5      1.75     -0.52
    4   24    5     -1.35     -2.09
    5   24    5     -0.38     -1.30
    6   24    5      2.99     -1.83
    7   24    5     -3.62     -0.15
    8   24    5      1.25     -0.03
    9   24    5     -4.47     -5.02
   10   24    5     -3.60      0.46
   11   24    5     -5.62     -0.69
   12   24    5      0.73     -0.08
   13   24    5     -0.07     -0.29
   14   24    5     -0.84      5.01
   15   24    5      1.52     -2.18
   16   24    5      2.23     -1.59
   17   24    5     -6.86      9.46
   18   24    5     -1.14      0.45
    0   25    5     -0.33    -10.82
    1   25    5     -0.40     -3.39
    2   25    5     -4.20     -0.13
    3   25    5      5.97      1.23
    4   25    5     -2.85      0.13
    5   25    5      0.03      2.34
    6   25    5      1.85      1.68
    7   25    5     -6.99      4.21
    8   25    5      2.34      7.76
    9   25    5     -0.59     -6.70
   10   25    5      2.06      4.23
   11   25    5      6.17     -2.84
   12   25    5      8.66      5.89
   13   25    5      5.56     -9.53
   14   25    5      1.35      5.46
   15   25    5      1.01      3.43
   16   25    5     -0.14     -8.61
   17   25    5      2.04      0.45
   18   25    5     -0.09     -4.44
    1   26    5     -0.08      9.08
    2   26    5     -0.85      7.49
    3   26    5     -2.47      5.00
    4   26    5     -3.58     -1.20
    5   26    5     -2.45      5.53
    6   26    5      3.69     -5.69
    7   26    5      0.94     -4.94
    8   26    5      5.67      1.29
    9   26    5     -0.68     -6.29
   10   26    5      5.35     -2.45
   11   26    5    -11.21     -3.52
   12   26    5      0.63      4.02
   13   26    5    -11.75     -1.72
   14   26    5      3.28      5.27
   17   26    5      0.86      7.94
    0   27    5     -6.11     -0.58
    1   27    5      3.38     -9.33
    2   27    5     -3.80     -5.09
    3   27    5      0.88      0.48
    4   27    5      7.52     -5.77
    5   27    5     -0.92      6.37
    6   27    5      4.97     -0.69
    7   27    5      0.84     -0.87
    8   27    5      0.40      6.85
    9   27    5     -3.20      3.73
   10   27    5      1.76      2.33
   11   27    5    -14.57      3.03
   12   27    5      5.59      2.23
   13   27    5     -4.14     -5.99
   14   27    5      1.06    -13.99
   15   27    5     -4.64      2.23
   16   27    5     -1.26     -5.65
    1   28    5     13.79     -5.72
    2   28    5     -1.67      8.03
    3   28    5      3.10      7.17
    4   28    5      1.66     -4.66
    5   28    5     -8.06      0.37
    6   28    5     -1.70      4.96
    7   28    5     -2.94     -7.75
    8   28    5     -3.42      0.29
    9   28    5      3.53     -4.74
   10   28    5      4.10     -3.09
   11   28    5      4.80     -5.36
   12   28    5      4.51      3.31
   13   28    5      2.78      2.23
   14   28    5     -3.45     -3.25
   15   28    5      3.00      6.16
    1   29    5     -2.29     -5.95
    2   29    5     -3.29     -8.53
    3   29    5     -7.10     -4.44
    4   29    5      4.02     -8.18
    5   29    5      0.26     -7.76
    6   29    5      3.24      2.73
    7   29    5     -2.08     -5.21
    8   29    5      1.53      2.09
    9   29    5     -2.57      5.62
   10   29    5      5.24      0.61
   11   29    5     -5.29      3.12
   12   29    5     -3.48      6.67
   13   29    5      2.09      7.76
   14   29    5      2.16     -3.88
    1   30    5     -0.50      2.08
    2   30    5     13.77     -4.52
    3   30    5     -1.83     17.32
    4   30    5      9.76      7.08
    5   30    5      2.51      1.24
    6   30    5      3.67      6.83
    7   30    5      0.45      4.30
    8   30    5      4.48     -0.82
    9   30    5    -11.83      5.88
   10   30    5      7.19     -5.04
   11   30    5     -6.27     -3.49
   13   30    5      5.05      0.05
    0   31    5      3.07      2.45
    2   31    5      1.51    -11.04
    3   31    5    -12.84      2.31
    4   31    5    -10.12     -6.24
    5   31    5     -7.52     -6.84
    6   31    5     -6.43     -2.34
    7   31    5     -4.48     -4.30
    8   31    5     -2.56    -10.35
    9   31    5     -5.27      0.34
   10   31    5      6.34     -0.24
   11   31    5      2.53     -1.02
   12   31    5     -2.35     -2.11
    1   32    5     -3.16     -3.59
    2   32    5      4.09    -11.64
    4   32    5      2.32      3.73
    5   32    5      6.17      1.80
    6   32    5      1.83     -2.07
    7   32    5      4.86      7.85
    8   32    5      7.09     -3.11
    9   32    5      2.58      5.69
   10   32    5     -1.95      1.02
    0   33    5      8.84     -4.75
    1   33    5      1.96      7.72
    2   33    5     -0.94      9.13
    3   33    5      8.49      3.25
    4   33    5     -2.66      6.72
    5   33    5      2.97      4.37
    6   33    5     -0.27     -4.25
    7   33    5      2.18     14.46
    8   33    5      0.96     -4.87
    1   34    5     -4.74      5.64
    2   34    5     -5.98     -3.09
    3   34    5      2.60     -7.74
    4   34    5     -7.49     -1.40
    5   34    5      0.42     -0.11
    0    0    4     -4.06     -1.34
    2    0    4      1.40      8.24
    4    0    4     -8.06     -0.19
    6    0    4      0.26      3.79
    8    0    4      2.71     -1.06
   10    0    4     11.32     -8.22
   12    0    4      4.60     -6.46
   14    0    4     -4.58      3.87
   16    0    4     -4.47     -1.59
   18    0    4     -4.91     -2.05
   20    0    4      1.65      5.59
   22    0    4      8.68      4.88
   24    0    4     -3.22      1.66
    1    1    4     -5.54     -4.94
    2    1    4    -13.54      3.96
    3    1    4      5.92     -6.25
    4    1    4      3.64      0.57
    5    1    4      3.32     -2.36
    6    1    4     -1.88      4.46
    7    1    4     -1.24     -2.02
    8    1    4     -0.51      4.11
    9    1    4    -10.09      3.19
   10    1    4     -1.54      1.05
   11    1    4     -8.41      6.67
   12    1    4     -1.44      2.18
   13    1    4     -1.31     -0.79
   14    1    4      0.26      1.43
   15    1    4      1.30     -1.58
   16    1    4     -1.81      2.87
   17    1    4      3.84      1.54
   18    1    4     -0.11      3.61
   19    1    4      4.68     -0.76
   20    1    4      2.30      0.07
   21    1    4     -2.94     -2.24
   22    1    4     -2.89      0.23
   23    1    4     -0.71     -1.90
   24    1    4     -2.75     -4.24
    0    2    4      4.09      9.98
    1    2    4     10.23     -5.18
    2    2    4    -11.40      7.77
    3    2    4     10.09      2.40
    4    2    4     -4.32     -2.05
    5    2    4     -5.34     -1.33
    6    2    4     -5.50     -2.60
    7    2    4     -7.46      2.18
    8    2    4      5.12     -2.98
    9    2    4     -7.92      2.13
   10    2    4      7.89     -4.21
   11    2    4      2.04     -1.03
   12    2    4      2.29     -0.38
   13    2    4      3.98     -3.61
   14    2    4      3.55     -1.94
   15    2    4     -1.58      0.35
   16    2    4     -3.46      3.12
   17    2    4      0.06     -3.91
   18    2    4     -2.56      1.89
   19    2    4     -1.29     -5.58
   20    2    4     -6.54      1.23
   21    2    4     -1.04      1.65
   22    2    4     -2.33     -1.91
   23    2    4      8.02      4.73
   24    2    4     -0.64     -2.22
    1    3    4     16.55     -8.16
    2    3    4     -5.68     -5.04
    3    3    4     -0.31      4.95
    4    3    4     -1.70     -7.81
    5    3    4      4.42      8.24
    6    3    4      9.07     -6.44
    7    3    4      0.52      4.52
    8    3    4     11.11     -3.52
    9    3    4     -2.60      4.77
   10    3    4      0.40      0.51
   11    3    4     -4.33      1.64
   12    3    4     -6.97      6.91
   13    3    4     -5.05      4.61
   14    3    4     -4.64      0.41
   15    3    4      0.16      1.25
   16    3    4     -1.22     -3.68
   17    3    4      2.22     -2.42
   18    3    4     -2.17      0.11
   19    3    4      0.75     -1.52
   20    3    4      2.20     -1.06
   21    3    4      5.29     -2.58
   22    3    4     -5.37     -3.50
   23    3    4     -1.19      5.05
   24    3    4     -5.80     -1.18
    0    4    4    -21.34     -0.35
    1    4    4      4.82      1.51
    2    4    4      4.90     -5.89
    3    4    4      0.61      7.38
    4    4    4      5.97     -2.77
    5    4    4      2.20      4.55
    6    4    4      1.48     -1.12
    7    4    4     -7.36      1.45
    8    4    4      3.40     -0.53
    9    4    4     -3.14     -1.77
   10    4    4      2.70     -1.39
   11    4    4      5.54     -7.08
   12    4    4      4.58     -3.07
   13    4    4      1.73     -1.29
   14    4    4      6.23     -1.43
   15    4    4      9.78     -0.10
   16    4    4     -1.63      0.53
   17    4    4      3.20      3.78
   18    4    4     -0.62     -1.06
   19    4    4      3.68     -0.03
   20    4    4     -1.34      0.26
   21    4    4     -1.56     -1.47
   22    4    4     -3.53      3.08
   23    4    4      2.58     -5.62
   24    4    4      2.02     -0.41
    1    5    4      9.83      5.60
    2    5    4     -0.88     -3.20
    3    5    4     -4.36      2.61
    4    5    4     -2.93     -2.69
    5    5    4     -3.44     -0.27
    6    5    4      6.87      0.89
    7    5    4     -2.89     -2.66
    8    5    4      5.62     -1.84
    9    5    4      0.33      0.46
   10    5    4      0.27      4.20
   11    5    4     -0.09      2.14
   12    5    4     -0.76     -1.00
   13    5    4     -2.22      2.31
   14    5    4     -3.53      2.18
   15    5    4     -1.65     -1.70
   16    5    4     -4.91      1.85
   17    5    4      3.01     -3.69
   18    5    4     -1.76      2.23
   19    5    4      0.63      0.78
   20    5    4     -2.58      4.35
   21    5    4      4.35     -1.94
   22    5    4      6.00      0.49
   23    5    4      4.04     -4.97
   24    5    4     -1.39      4.91
    0    6    4     -7.18     -0.06
    1    6    4     -8.79      3.92
    2    6    4     -2.53     -2.17
    3    6    4     -1.37      6.72
    4    6    4      7.84     -0.52
    5    6    4     -6.08      3.47
    6    6    4      7.50      3.32
    7    6    4     -6.62      3.82
    8    6    4     -2.18      2.95
    9    6    4      0.81      0.02
   10    6    4     -5.30     -1.68
   11    6    4      1.14      1.44
   12    6    4      4.85     -4.83
   13    6    4     -0.22     -2.72
   14    6    4     -1.69     -2.42
   15    6    4      4.65     -3.43
   16    6    4      3.65      0.96
   17    6    4     -1.04     -0.27
   18    6    4     -0.48      1.69
   19    6    4      1.36     -2.11
   20    6    4      2.27     -0.67
   21    6    4     -2.37      1.05
   22    6    4     -2.36      2.26
   23    6    4     -2.55      5.01
   24    6    4     -2.45     -0.54
    1    7    4      3.85      1.69
    2    7    4     12.79     -2.39
    3    7    4     -1.97      0.92
    4    7    4      3.06     -3.36
    5    7    4    -14.55     -4.27
    6    7    4      3.34     -3.50
    7    7    4     -2.15     -2.71
    8    7    4      1.30     -3.45
    9    7    4      5.30     -3.58
   10    7    4      1.68     -3.00
   11    7    4      1.17      3.91
   12    7    4      3.15      1.90
   13    7    4     -1.00     -2.00
   14    7    4     -2.29      3.50
   15    7    4     -1.99      0.85
   16    7    4     -4.75      1.68
   17    7    4     -3.90     -0.56
   18    7    4      1.01     -1.50
   19    7    4     -1.59      1.22
   20    7    4      1.04      4.17
   21    7    4     -2.82      0.96
   22    7    4      0.51      0.92
   23    7    4      4.75     -0.79
    0    8    4     -3.81     -3.90
    1    8    4     -7.51     -0.93
    2    8    4     -6.22     -2.39
    3    8    4    -11.29     -1.21
    4    8    4      4.71      1.10
    5    8    4     -5.10     -0.96
    6    8    4      3.64     -0.40
    7    8    4     -3.55      2.48
    8    8    4     -3.42      3.62
    9    8    4     -6.21      6.99
   10    8    4     -1.47     -0.59
   11    8    4     -6.86      0.32
   12    8    4     -2.16      2.72
   13    8    4      2.98     -0.25
   14    8    4     -1.89      3.61
   15    8    4      2.54     -2.92
   16    8    4      5.06     -0.38
   17    8    4      4.43     -0.86
   18    8    4      0.33      2.54
   19    8    4     -0.89     -2.42
   20    8    4      4.51     -3.98
   21    8    4      0.76     -3.81
   22    8    4     -3.92     -3.68
   23    8    4      1.83      4.54
    1    9    4     -5.57      2.35
    2    9    4      6.74     -0.75
    3    9    4     -1.80     -0.52
    4    9    4     12.74      0.00
    5    9    4     -0.64     -1.38
    6    9    4      2.99     -1.00
    7    9    4      3.35     -5.23
    8    9    4      0.92     -3.39
    9    9    4      0.78     -2.22
   10    9    4      5.53     -4.74
   11    9    4     -2.70     -2.07
   12    9    4     -1.32      3.06
   13    9    4      1.43      1.08
   14    9    4     -2.67     -0.90
   15    9    4     -1.36      2.90
   16    9    4     -3.68      2.12
   17    9    4     -3.57      3.59
   18    9    4     -3.72     -1.00
   19    9    4     -3.32     -1.09
   20    9    4     -1.72      1.07
   21    9    4     -2.52      6.77
   22    9    4     -5.09     -2.60
   23    9    4      5.22      6.39
    0   10    4     10.89      0.07
    1   10    4      0.49     -2.10
    2   10    4      4.97     -0.94
    3   10    4    -10.61     -0.19
    4   10    4     -1.04      4.22
    5   10    4     -3.84      1.66
    6   10    4     -3.29      6.42
    7   10    4      2.31      0.06
    8   10    4      1.43      2.66
    9   10    4     -1.04      3.02
   10   10    4     -0.27      4.94
   11   10    4     -2.70     -1.55
   12   10    4     -1.70     -0.99
   13   10    4     -0.52     -2.41
   14   10    4     -2.79     -1.65
   15   10    4      0.21      1.64
   16   10    4     -0.78     -5.74
   17   10    4      6.71     -2.29
   18   10    4      0.84     -1.62
   19   10    4      0.59      1.55
   20   10    4      0.62      1.17
   21   10    4      8.07     -3.59
   22   10    4     -1.77     -4.26
   23   10    4      6.73     -3.47
    1   11    4     -6.54      0.25
    2   11    4      5.34      4.09
    3   11    4     -0.87      0.67
    4   11    4      6.13      0.66
    5   11    4      5.56     -2.73
    6   11    4      0.03      1.81
    7   11    4      1.99     -0.18
    8   11    4      1.62     -1.77
    9   11    4     -4.49     -0.32
   10   11    4      0.56      0.01
   11   11    4      6.21     -3.25
   12   11    4      0.24     -0.55
   13   11    4      4.52      1.35
   14   11    4      1.82     -0.92
   15   11    4      5.25      0.43
   16   11    4     -1.98      1.72
   17   11    4      2.25      2.13
   18   11    4      0.22      4.14
   19   11    4      2.10      1.09
   20   11    4     -0.91     -2.57
   21   11    4      4.01      3.52
   22   11    4     -7.23      1.95
   23   11    4      3.55     -0.14
    0   12    4      8.65     -0.70
    1   12    4     -2.47      0.51
    2   12    4     11.07     -5.73
    3   12    4     -2.62     -3.66
    4   12    4     -2.79     -2.95
    5   12    4     -2.92     -2.38
    6   12    4     -7.52      0.17
    7   12    4     -3.88      2.06
    8   12    4     -1.41     -1.52
    9   12    4      3.78      0.97
   10   12    4      1.42      2.38
   11   12    4      3.00      3.08
   12   12    4     -2.68      2.04
   13   12    4      2.21      0.34
   14   12    4     -2.85     -0.69
   15   12    4     -0.42      0.20
   16   12    4     -6.14      0.80
   17   12    4     -0.72     -3.76
   18   12    4     -0.14     -3.56
   19   12    4     -4.70      2.07
   20   12    4     -4.46     -3.41
   21   12    4     -0.84      6.86
   22   12    4     -1.85     -4.05
   23   12    4      2.24      0.37
    1   13    4     -7.18      6.10
    2   13    4      1.94      0.36
    3   13    4     -4.02      7.74
    4   13    4      1.63      2.72
    5   13    4      4.41      0.14
    6   13    4      6.33     -1.88
    7   13    4      2.34      0.19
    8   13    4      2.74     -3.93
    9   13    4      1.93     -3.17
   10   13    4     -7.34     -1.02
   11   13    4     -0.89     -5.65
   12   13    4     -1.25     -0.46
   13   13    4      0.73     -3.79
   14   13    4     -1.75      1.13
   15   13    4      5.91     -3.82
   16   13    4      0.94      2.47
   17   13    4      2.72      3.16
   18   13    4      2.38     -1.88
   19   13    4      3.01      4.06
   20   13    4      3.74     -2.82
   21   13    4      1.62     -1.85
   22   13    4      1.94     -1.92
   23   13    4     -5.32      0.60
    0   14    4      6.17     -7.88
    1   14    4     -1.25      1.43
    2   14    4      3.49     -5.02
    3   14    4     -0.01     -1.26
    4   14    4      3.32     -2.27
    5   14    4     -3.93      0.01
    6   14    4      1.76     -1.18
    7   14    4     -9.36      4.14
    8   14    4     -2.66      2.39
    9   14    4      0.16      0.79
   10   14    4     -0.13      3.29
   11   14    4      3.88     -0.14
   12   14    4     -1.66      5.48
   13   14    4      2.52      0.80
   14   14    4     -2.46      2.78
   15   14    4      0.77     -2.73
   16   14    4     -2.00      0.54
   17   14    4     -2.54     -1.85
   18   14    4     -2.16    -10.79
   19   14    4     -2.13     -1.21
   20   14    4     -6.57     -4.53
   21   14    4     -2.91     -0.54
   22   14    4      1.29      0.10
   23   14    4     -5.14      1.00
    1   15    4     -9.39      4.15
    2   15    4     -4.36     -0.23
    3   15    4     -5.68      2.17
    4   15    4     -2.02      3.46
    5   15    4     -3.93      2.46
    6   15    4      5.65     -3.52
    7   15    4      4.67      1.88
    8   15    4      4.52     -0.93
    9   15    4      5.34     -2.34
   10   15    4     -0.25      2.59
   11   15    4     -1.32     -2.51
   12   15    4     -2.30     -0.81
   13   15    4      3.86     -2.34
   14   15    4     -4.84      1.15
   15   15    4      1.65     -1.42
   16   15    4      0.08     -3.34
   17   15    4      0.87      6.79
   18   15    4      0.78      4.07
   19   15    4      5.30      6.19
   20   15    4      4.98      3.38
   21   15    4      5.75      3.09
   22   15    4      6.09      1.02
   23   15    4     -1.18     -0.13
    0   16    4      7.59     -1.83
    1   16    4      3.45     -0.40
    2   16    4      6.62     -2.30
    3   16    4      4.05     -2.57
    4   16    4      3.98     -3.83
    5   16    4      0.92      1.14
    6   16    4     -0.01     -3.59
    7   16    4     -0.17      1.43
    8   16    4     -9.73      0.56
    9   16    4     -2.07     -2.13
   10   16    4     -1.68      3.47
   11   16    4      2.88     -3.06
   12   16    4     -2.00      2.44
   13   16    4      3.69     -0.46
   14   16    4     -3.76      3.87
   15   16    4      2.55      2.28
   16   16    4     -5.36     -2.06
   17   16    4      0.01      6.83
   18   16    4     -3.80     -1.23
   19   16    4     -2.15     -7.93
   20   16    4     -2.58      1.36
   21   16    4     -9.22     -5.70
   22   16    4      0.47      2.39
   23   16    4     -4.95     -3.39
    1   17    4      0.79      2.37
    2   17    4     -1.41     -0.25
    3   17    4     -4.36      0.69
    4   17    4     -2.59     -0.90
    5   17    4     -3.88      3.57
    6   17    4     -4.43     -0.47
    7   17    4      4.03     -1.30
    8   17    4      0.65      2.63
    9   17    4      5.79     -2.48
   10   17    4      2.00      1.70
   11   17    4      2.65      0.03
   12   17    4     -6.12      0.64
   13   17    4      3.87     -2.77
   14   17    4      0.67      0.06
   15   17    4      3.48      0.24
   16   17    4      2.98     -2.59
   17   17    4      7.65     -2.55
   18   17    4      2.38      2.13
   19   17    4      3.09      2.31
   20   17    4      7.53     10.50
   21   17    4      1.89      1.37
   22   17    4      9.46      5.89
   23   17    4     -1.61     -0.18
    0   18    4     -4.58     -3.61
    1   18    4     -0.48      1.49
    2   18    4      1.39     -1.01
    3   18    4      0.42      1.66
    4   18    4      5.16     -1.16
    5   18    4      3.64     -0.19
    6   18    4      0.95      0.37
    7   18    4      3.07     -1.70
    8   18    4     -1.84      5.11
    9   18    4     -5.06     -3.24
   10   18    4     -3.96      1.11
   11   18    4     -1.33     -2.55
   12   18    4     -4.43      1.02
   13   18    4     -0.55     -1.25
   14   18    4     -3.37      0.76
   15   18    4     -3.35      2.14
   16   18    4     -4.08      3.31
   17   18    4     -2.70     -0.83
   18   18    4     -3.41      9.89
   19   18    4     -6.24     -2.69
   20   18    4     -3.52      2.49
   21   18    4     -8.70     -3.80
   22   18    4     -3.79      2.56
    1   19    4     -3.21      2.25
    2   19    4      3.33     -0.39
    3   19    4     -4.37      3.16
    4   19    4     -1.96      0.28
    5   19    4     -2.77      2.74
    6   19    4     -7.25      1.34
    7   19    4     -3.91     -2.73
    8   19    4     -1.50      0.75
    9   19    4     -1.00     -5.69
   10   19    4     -0.25      1.71
   11   19    4      5.51     -4.06
   12   19    4      1.82      1.48
   13   19    4      2.03     -2.88
   14   19    4      1.72     -2.10
   15   19    4      3.25     -0.01
   16   19    4     -0.07     -2.78
   17   19    4      2.58     -6.34
   18   19    4      4.31     -2.85
   20   19    4      4.09     -2.01
   21   19    4      1.31    -10.28
   22   19    4      4.14     -0.91
    0   20    4      1.85     -2.37
    1   20    4     -2.69     -0.67
    2   20    4      2.57     -0.70
    3   20    4      0.64     -2.07
    4   20    4      0.27     -2.35
    5   20    4      8.46     -0.50
    6   20    4      2.97     -2.61
    7   20    4      7.02     -1.12
    8   20    4      3.20      1.34
    9   20    4      2.96      4.07
   10   20    4     -3.34      5.51
   11   20    4      3.78      4.20
   12   20    4     -4.22      4.06
   13   20    4     -2.21      3.28
   14   20    4      1.10      3.52
   15   20    4     -1.20     -0.95
   16   20    4     -2.38     -1.19
   17   20    4     -5.05     -0.48
   18   20    4     -2.96      4.82
   19   20    4     -0.85      0.99
   20   20    4     -3.61      6.33
   21   20    4     -1.94     -0.88
    1   21    4      2.55      0.15
    2   21    4     -0.40      0.85
    3   21    4      3.10     -1.93
    4   21    4     -3.25     -0.32
    5   21    4      0.93      1.88
    6   21    4     -2.96      0.22
    7   21    4     -3.29      2.19
    8   21    4     -3.60     -0.94
    9   21    4      4.67     -3.08
   10   21    4     -3.20     -4.49
   11   21    4      3.06     -3.93
   12   21    4      0.52     -2.22
   13   21    4      1.25     -3.38
   14   21    4      4.55     -2.91
   15   21    4     -1.17     -2.31
   16   21    4      4.75      0.95
   17   21    4     -0.38     -0.31
   18   21    4      1.27      5.11
   19   21    4      1.95      2.30
   20   21    4      0.98     -2.19
   21   21    4      5.47      4.01
    0   22    4      0.03      1.57
    1   22    4     -0.66     -1.21
    2   22    4     -2.70      0.74
    3   22    4      1.69      3.20
    4   22    4     -5.12     -3.24
    5   22    4     -0.79      1.56
    6   22    4      2.04     -3.38
    7   22    4      1.38     -2.73
    8   22    4     -0.19     -0.73
    9   22    4      4.36     -0.79
   10   22    4     -4.02      0.44
   11   22    4      3.02      1.61
   12   22    4      1.69      0.62
   13   22    4     -4.87      2.89
   14   22    4     -0.48     -0.28
   15   22    4     -2.60      8.43
   16   22    4      1.46     -1.84
   17   22    4     -0.35     -5.32
   18   22    4      1.71     -0.70
   19   22    4     -2.42     -1.20
   20   22    4      2.24     -0.43
    1   23    4     -0.22     -2.50
    2   23    4     -2.17     -1.44
    3   23    4      2.26      1.38
    4   23    4     -5.24     -6.69
    5   23    4      1.74      3.51
    6   23    4     -0.94      0.09
    7   23    4     -1.11      4.48
    8   23    4     -3.53      4.82
    9   23    4     -4.16      5.55
   10   23    4     -1.69     -0.34
   11   23    4     -1.80      0.52
   12   23    4     -0.09     -2.73
   13   23    4     -3.82     -1.97
   14   23    4      0.90     -1.12
   15   23    4     -0.58     -1.71
   16   23    4     -1.51      2.63
   17   23    4      1.21     -0.50
   19   23    4     -1.54      3.58
   20   23    4      1.19     -0.65
    0   24    4     -2.14      1.30
    1   24    4      0.36      2.85
    2   24    4     -0.43     -1.54
    3   24    4      5.73      5.80
    4   24    4      0.54      2.16
    5   24    4      0.20      7.48
    6   24    4     -2.62      2.60
    7   24    4      2.56      0.56
    8   24    4      3.43     -4.68
    9   24    4      1.87     -2.10
   10   24    4      4.44      0.40
   11   24    4     -1.60     -2.17
   12   24    4      6.67      0.57
   13   24    4      0.97     -4.51
   14   24    4      1.35      1.32
   15   24    4      4.12     -6.93
   16   24    4      0.82      8.40
   17   24    4     -4.50     -2.02
   18   24    4      1.51     -1.92
   19   24    4     -1.61      0.51
    1   25    4     -1.08      3.53
    2   25    4      0.18     -4.48
    3   25    4      1.14      5.84
    4   25    4     -0.81     -3.68
    5   25    4      1.26     -3.99
    6   25    4      0.42     -4.32
    7   25    4      4.12     -1.89
    8   25    4     -0.03     -3.42
    9   25    4      3.83      1.46
   10   25    4     -2.52     -2.06
   11   25    4     -3.12      2.75
   12   25    4      2.74      0.33
   13   25    4     -1.88      5.75
   14   25    4     -0.91      0.72
   15   25    4      2.50      2.40
   16   25    4      0.98     -0.68
   17   25    4     -6.08      0.51
   18   25    4      2.96     -3.31
    0   26    4      8.16     -0.52
    1   26    4     -2.14      1.93
    2   26    4     -0.94     -1.00
    3   26    4      5.02     -0.15
    4   26    4     -0.31     -5.32
    5   26    4      6.21     -0.82
    6   26    4     -1.40     -0.80
    7   26    4     -4.51      2.83
    8   26    4     -6.45     -2.41
    9   26    4     -1.86      0.39
   10   26    4     -4.91     -3.46
   11   26    4     -0.63      8.27
   12   26    4     -2.23      2.39
   13   26    4     -2.05      3.17
   14   26    4     -5.20      3.87
   15   26    4     -5.71      1.92
   16   26    4      7.80     -4.63
   17   26    4     -2.66      3.29
    1   27    4     -5.15     -2.62
    2   27    4     -5.36     -0.92
    3   27    4      3.25     -3.47
    4   27    4     -9.14      4.05
    5   27    4     -2.67      2.68
    6   27    4      0.20     -1.39
    7   27    4      0.93     -0.38
    8   27    4      4.20      4.52
    9   27    4      5.43     -0.95
   10   27    4      5.23      3.88
   11   27    4      2.73     -8.81
   12   27    4      0.19      0.84
   13   27    4      2.56    -14.03
   14   27    4      2.87      4.27
   15   27    4     -7.89     -4.88
   16   27    4      9.69     -0.43
    0   28    4      5.26     -4.38
    1   28    4      5.66     -1.06
    2   28    4     -6.43     -0.08
    3   28    4      5.78     -0.15
    4   28    4      1.36     -0.64
    5   28    4     -1.14     -1.79
    6   28    4      4.64     -0.56
    7   28    4      1.27      1.90
    8   28    4     -3.90      1.95
    9   28    4     -4.46     -2.30
   10   28    4     -6.04     -1.17
   11   28    4     -7.42     -4.87
   12   28    4      3.88      8.98
   13   28    4      0.22     -5.65
   14   28    4      7.77     -0.22
   16   28    4      5.34     -0.48
    1   29    4      9.90      7.56
    2   29    4    -11.60      0.91
    3   29    4      5.99      3.34
    4   29    4      1.96     -5.18
    5   29    4     -7.11      4.94
    6   29    4     -2.50     -1.71
    7   29    4     -2.17     -0.19
    8   29    4     -1.14     -5.90
    9   29    4      4.25      9.21
   10   29    4      6.51     -1.71
   11   29    4      1.35      4.88
   12   29    4      5.38      2.76
   13   29    4     -3.54     -2.05
   14   29    4      5.24     -3.72
   15   29    4     -1.24      1.69
    1   30    4     14.50     -1.61
    2   30    4     -7.55     -4.20
    3   30    4      2.05      4.69
    4   30    4      3.36     -0.29
    5   30    4      0.72      5.64
    6   30    4      1.25     -0.02
    7   30    4      1.57      4.10
    8   30    4      2.15      1.94
    9   30    4      0.48      5.96
   10   30    4      2.60     -6.96
   11   30    4     -7.22     -6.25
   12   30    4     -4.69      0.27
   13   30    4     -2.81      4.27
   14   30    4     -0.32      0.43
    1   31    4     -3.56     -9.09
    2   31    4     -2.76      0.49
    3   31    4    -12.70      1.01
    4   31    4      2.00     -2.80
    5   31    4     -3.44     -3.04
    6   31    4     -4.96     -1.46
    7   31    4     -1.36     -2.35
    8   31    4     -4.37    -11.92
    9   31    4     -6.39     -2.77
   10   31    4      4.92     -0.31
   11   31    4     -2.39     -0.43
   12   31    4      4.38      1.06
    1   32    4     -2.77      1.68
    2   32    4     17.37      9.37
    3   32    4     -6.28     -1.29
    4   32    4     12.18      0.29
    7   32    4     10.22      3.88
    8   32    4      2.80     -4.59
   11   32    4     -0.40     -1.18
    1   33    4      3.44    -10.67
    3   33    4     -8.34     -5.80
    4   33    4     -0.16      2.54
    5   33    4     -2.59     -2.21
    6   33    4     -4.12     -0.31
    7   33    4     -2.79      6.85
    8   33    4     -0.46     -3.57
    9   33    4     -5.69     -4.46
    0   34    4      2.25      0.50
    1   34    4     -5.33      7.84
    2   34    4      2.80      3.99
    3   34    4      0.48      7.23
    4   34    4     -1.48      3.77
    5   34    4     -0.98     -0.46
    6   34    4      2.79     -1.28
    7   34    4     -5.23      5.19
    2   35    4      7.92     -8.12
    2    0    3     40.13    -15.27
    4    0    3    -12.63      7.78
    6    0    3     -6.58     10.82
    8    0    3     -3.61      9.39
   10    0    3      5.31      5.87
   12    0    3      5.90     -5.28
   14    0    3      1.46     -3.11
   16    0    3      4.54      1.27
   18    0    3      6.50     -2.71
   20    0    3     -0.88     -2.61
   22    0    3     -0.59     -2.24
   24    0    3     -2.58     -4.19
    0    1    3     27.71    -27.71
    1    1    3    -17.05      9.86
    2    1    3     18.96     13.03
    3    1    3     -3.19    -10.95
    4    1    3     -4.07      0.21
    5    1    3     11.39    -14.31
    6    1    3     -5.94      0.12
    7    1    3      6.56     -2.26
    8    1    3     -2.56     -0.09
    9    1    3      2.66      0.70
   10    1    3      7.05      1.70
   11    1    3     -5.75      3.35
   12    1    3      4.21      1.04
   13    1    3     -4.54      4.20
   14    1    3     -2.90      0.37
   15    1    3     -1.86      0.68
   16    1    3      4.28     -4.04
   17    1    3     -4.14      2.31
   18    1    3      0.07     -0.25
   19    1    3     -3.24      0.90
   20    1    3     -2.10      5.05
   21    1    3      2.51      0.07
   22    1    3     -1.05      5.05
   23    1    3     -0.13     -0.25
   24    1    3     -5.51     -0.31
    1    2    3    -19.85     10.93
    2    2    3     -4.57      4.35
    3    2    3     26.38     -6.47
    4    2    3     -2.06     19.02
    5    2    3     13.73      7.39
    6    2    3     -8.70      4.39
    7    2    3      7.77      3.14
    8    2    3     -5.57     -3.23
    9    2    3     -4.26     -2.59
   10    2    3     -0.95     -4.81
   11    2    3     -5.36      1.15
   12    2    3      4.41     -1.81
   13    2    3      2.86     -2.34
   14    2    3      3.38     -1.79
   15    2    3      1.56     -0.87
   16    2    3     -0.34     -2.53
   17    2    3     -1.43      1.69
   18    2    3     -0.23     -1.48
   19    2    3      1.50     -1.86
   20    2    3      0.60     -0.05
   21    2    3     -4.39     -4.34
   22    2    3     -1.36      1.71
   23    2    3      1.39      0.20
   24    2    3      1.19     -1.38
    0    3    3     34.95    -12.37
    1    3    3     -0.29    -11.38
    2    3    3    -12.66    -11.85
    3    3    3      2.62      1.03
    4    3    3    -15.25     -2.57
    5    3    3      4.25    -12.92
    6    3    3     -2.03     -8.29
    7    3    3      4.06     -5.60
    8    3    3      6.14     -1.64
    9    3    3     -0.78     -4.36
   10    3    3     10.46     -4.77
   11    3    3     -1.35      1.17
   12    3    3      1.02     -2.58
   13    3    3      0.90      3.34
   14    3    3      0.45      0.26
   15    3    3     -3.98      2.77
   16    3    3     -1.34     -0.90
   17    3    3      4.27      0.37
   18    3    3     -0.97     -0.14
   19    3    3     -0.69     -1.18
   20    3    3     -1.48      1.04
   21    3    3     -2.77      1.35
   22    3    3      4.74      0.74
   23    3    3      0.51      3.34
   24    3    3      2.41     -2.22
    1    4    3    -10.00     -4.25
    2    4    3    -14.11     13.06
    3    4    3      0.92     -6.79
    4    4    3     -8.37      4.62
    5    4    3      1.97      3.60
    6    4    3     -2.71      7.34
    7    4    3     -6.59      4.66
    8    4    3      4.01      4.41
    9    4    3    -10.49      8.23
   10    4    3      1.13     -3.66
   11    4    3     -5.08      2.56
   12    4    3     -4.74     -2.64
   13    4    3     -1.02      0.74
   14    4    3      2.02     -7.24
   15    4    3     -0.12     -1.25
   16    4    3      3.79     -3.51
   17    4    3     -0.02     -1.02
   18    4    3     -1.44      1.85
   19    4    3      0.85     -2.99
   20    4    3      4.42      2.68
   21    4    3      3.70     -4.03
   22    4    3     -2.98     -5.86
   23    4    3     -4.67     -0.80
   24    4    3     -0.46     -3.47
    0    5    3     -3.75     19.29
    1    5    3     24.60      0.31
    2    5    3      1.14     15.87
    3    5    3     19.82     -6.01
    4    5    3     -5.12      6.38
    5    5    3      4.51      3.15
    6    5    3      0.78    -10.23
    7    5    3     -4.76     -1.14
    8    5    3      3.99     -5.11
    9    5    3     -3.64      2.75
   10    5    3      2.52     -3.58
   11    5    3      8.80      1.24
   12    5    3     -1.03     -2.76
   13    5    3      1.14      3.54
   14    5    3      1.43      2.04
   15    5    3     -3.25      6.58
   16    5    3     -4.26     -0.11
   17    5    3     -2.96      3.65
   18    5    3      2.05      1.31
   19    5    3     -0.46      0.41
   20    5    3     -1.07     -0.55
   21    5    3      1.77      4.08
   22    5    3     -1.93      0.12
   24    5    3      2.17      0.16
    1    6    3      3.62     -6.12
    2    6    3    -20.39     -5.81
    3    6    3      2.61     -5.16
    4    6    3    -10.02     -4.41
    5    6    3      1.26      5.54
    6    6    3      1.96      1.12
    7    6    3     -1.51      3.44
    8    6    3      4.63     -2.33
    9    6    3      0.47      4.70
   10    6    3     -5.02      3.48
   11    6    3      0.04      1.29
   12    6    3     -4.15     -2.70
   13    6    3     -3.75      4.56
   14    6    3      0.02     -1.60
   15    6    3      1.03      0.00
   16    6    3      1.02     -3.63
   17    6    3      4.46      1.21
   18    6    3      1.62     -1.60
   19    6    3      0.37      1.90
   20    6    3     -0.34     -2.17
   21    6    3      4.95      4.38
   22    6    3      1.17     -4.95
   23    6    3      0.62     -0.25
   24    6    3     -6.19      0.46
    0    7    3    -18.86      8.09
    1    7    3      3.09     -1.37
    2    7    3    -11.34      7.49
    3    7    3     10.31      0.97
    4    7    3     -2.48      2.23
    5    7    3     -1.58      1.85
    6    7    3     -1.94      2.21
    7    7    3     -5.95      2.74
    8    7    3      0.02     -2.60
    9    7    3      0.15      2.73
   10    7    3     -2.34     -3.74
   11    7    3      2.34      1.58
   12    7    3      5.58     -1.31
   13    7    3     -0.35     -2.12
   14    7    3      1.87     -1.66
   15    7    3      2.32      2.82
   16    7    3     -2.43      3.32
   17    7    3     -3.32     -0.63
   18    7    3     -1.27      3.26
   19    7    3      0.27     -1.75
   20    7    3     -5.19      0.52
   21    7    3     -1.30     -1.94
   22    7    3     -3.69      1.44
   23    7    3      0.68     -0.30
   24    7    3      0.92      7.05
    1    8    3     21.80     -7.85
    2    8    3     -5.02      5.22
    3    8    3      6.84     -3.51
    4    8    3     -2.65     -6.21
    5    8    3     -3.72     -5.57
    6    8    3      6.33     -2.34
    7    8    3     -2.21      0.04
    8    8    3      4.60     -2.97
    9    8    3      2.07     -0.72
   10    8    3     -0.92      2.47
   11    8    3     -3.42      8.23
   12    8    3     -0.82      3.01
   13    8    3     -2.84      1.72
   14    8    3     -2.78      3.11
   15    8    3      2.39     -0.33
   16    8    3      0.86     -2.28
   17    8    3      1.52     -5.01
   18    8    3      1.68      0.21
   19    8    3     -0.88     -2.67
   20    8    3     -1.70      1.05
   21    8    3      0.93      0.18
   22    8    3     -0.78      2.60
   23    8    3      1.95     -6.01
   24    8    3     -0.89      0.65
    0    9    3    -11.52     -1.27
    1    9    3     -0.74     -0.33
    2    9    3     -7.51      0.05
    3    9    3      0.57      3.25
    4    9    3      8.77      1.79
    5    9    3      2.99      0.88
    6    9    3      9.81      0.42
    7    9    3     -1.82     -1.56
    8    9    3     -2.27      2.54
    9    9    3     -1.43     -3.71
   10    9    3      1.63     -3.13
   11    9    3     -0.47     -5.79
   12    9    3      4.15     -4.23
   13    9    3      3.30     -1.06
   14    9    3     -0.39     -2.12
   15    9    3      2.40     -1.80
   16    9    3     -1.00      2.62
   17    9    3     -2.78      1.87
   18    9    3     -1.52      4.68
   19    9    3      0.22      2.41
   20    9    3      4.04      2.17
   21    9    3     -4.96     -0.50
   22    9    3     -1.19      3.26
   23    9    3     -3.01     -2.51
   24    9    3     -1.84      3.05
    1   10    3      6.56     -5.13
    2   10    3      6.37     -5.30
    3   10    3     -1.02     -2.07
    4   10    3      4.25     -0.50
    5   10    3     -8.22      0.46
    6   10    3     -2.36     -1.44
    7   10    3     -1.71      1.98
    8   10    3     -3.38     -2.07
    9   10    3      3.13      1.33
   10   10    3      2.45     -0.61
   11   10    3     -3.71      1.51
   12   10    3     -1.16      3.05
   13   10    3     -2.77      0.12
   14   10    3     -1.81      0.46
   15   10    3     -4.82      0.13
   16   10    3      2.02      0.32
   17   10    3     -1.44     -4.95
   18   10    3      3.74     -2.70
   19   10    3     -0.18     -6.78
   20   10    3      1.88     -1.79
   21   10    3      0.00     -5.09
   22   10    3      3.60      0.88
   23   10    3      2.17     -2.23
   24   10    3     -1.66     -4.32
    0   11    3     -5.74      4.55
    1   11    3      0.73      1.67
    2   11    3     -6.20      1.31
    3   11    3    -10.02      3.87
    4   11    3     -0.61      1.09
    5   11    3     -3.57      5.65
    6   11    3      4.72     -1.32
    7   11    3      7.23      4.31
    8   11    3      2.20     -0.58
    9   11    3      1.52      5.44
   10   11    3     -0.04     -3.43
   11   11    3      0.63     -0.76
   12   11    3      3.91     -4.29
   13   11    3      0.95     -3.54
   14   11    3      5.57     -0.93
   15   11    3     -1.76     -1.19
   16   11    3      7.76      0.54
   17   11    3     -2.07      0.36
   18   11    3      0.92      2.05
   19   11    3     -2.23      4.63
   20   11    3      0.68      2.95
   21   11    3      4.59      3.19
   22   11    3     -4.57      0.48
   23   11    3      3.58      3.98
    1   12    3      7.27     -0.01
    2   12    3      2.97     -0.35
    3   12    3      5.32     -1.65
    4   12    3      5.70     -5.83
    5   12    3     -2.74     -1.80
    6   12    3     -5.54     -3.99
    7   12    3     -4.26      0.53
    8   12    3     -5.44     -3.06
    9   12    3     -6.16     -2.28
   10   12    3      2.12     -1.43
   11   12    3     -1.52      3.67
   12   12    3      0.14      1.50
   13   12    3     -4.42      0.86
   14   12    3      1.67      1.10
   15   12    3     -5.30     -0.95
   16   12    3     -0.88      2.65
   17   12    3     -2.54     -1.01
   18   12    3     -0.09      0.84
   19   12    3     -1.50     -0.40
   20   12    3     -0.72     -5.02
   21   12    3      1.25     -0.67
   22   12    3     -3.55     -4.16
   23   12    3      6.54      2.55
   24   12    3     -1.25     -4.48
    0   13    3     -8.57      7.04
    1   13    3     -2.71      0.04
    2   13    3      0.11      4.59
    3   13    3     -5.62      2.53
    4   13    3     -0.85      1.75
    5   13    3     -2.02      5.38
    6   13    3      0.33     -0.84
    7   13    3      4.07      4.27
    8   13    3      7.62     -0.89
    9   13    3      0.77      4.21
   10   13    3      5.76      1.04
   11   13    3     -3.99     -0.62
   12   13    3      3.31      1.29
   13   13    3     -0.69     -2.20
   14   13    3      2.56      0.92
   15   13    3     -0.81     -2.53
   16   13    3     -0.88      0.12
   17   13    3      1.43     -5.17
   18   13    3     -1.42      1.13
   19   13    3     -1.09     -2.75
   20   13    3     -3.15      2.15
   21   13    3      1.47      1.08
   22   13    3     -4.89     -1.23
   23   13    3      1.94      6.63
   24   13    3     -2.56      0.21
    1   14    3     -2.31     -2.90
    2   14    3      3.82      1.07
    3   14    3     -2.36      0.20
    4   14    3      6.38     -1.97
    5   14    3      6.41     -2.90
    6   14    3     -0.14     -5.48
    7   14    3     -2.52     -2.08
    8   14    3     -0.24     -4.28
    9   14    3     -8.18      0.65
   10   14    3     -1.11     -3.70
   11   14    3     -3.73      1.95
   12   14    3      1.20      6.29
   13   14    3     -2.37      0.45
   14   14    3      0.32      5.30
   15   14    3      3.24     -0.18
   16   14    3     -1.95      6.98
   17   14    3      2.96      1.88
   18   14    3      0.89      3.35
   19   14    3      2.85      1.20
   20   14    3     -2.45      2.61
   21   14    3      6.04     -0.65
   22   14    3     -2.05     -3.03
   23   14    3      4.38      0.68
   24   14    3      0.64     -1.61
    0   15    3      6.12     -1.88
    1   15    3     -2.40      0.48
    2   15    3      1.89     -2.52
    3   15    3     -2.94     -0.97
    4   15    3     -5.64      2.59
    5   15    3     -0.62      1.89
    6   15    3     -5.62      5.06
    7   15    3     -2.37      0.63
    8   15    3      4.56      3.76
    9   15    3      1.32      2.56
   10   15    3      7.10     -0.65
   11   15    3      1.25     -5.05
   12   15    3      1.26     -1.44
   13   15    3     -0.13     -4.92
   14   15    3     -1.00      1.72
   15   15    3      2.10     -4.65
   16   15    3     -3.15      3.08
   17   15    3      2.21     -4.75
   18   15    3      1.14     -4.42
   19   15    3      0.79     -0.58
   20   15    3     -0.27     -1.90
   21   15    3      2.96      3.27
   22   15    3     -2.61     -0.76
   24   15    3     -0.99      4.22
    1   16    3     -3.96     -1.51
    2   16    3      0.34     -4.07
    3   16    3      0.41      0.13
    4   16    3     -1.38     -0.21
    5   16    3      5.63     -1.51
    6   16    3      5.37      0.51
    7   16    3      0.28     -1.35
    8   16    3      3.02      0.10
    9   16    3     -3.60     -1.87
   10   16    3     -3.18      1.60
   11   16    3     -4.46     -2.99
   12   16    3      0.12      5.70
   13   16    3     -0.50     -0.30
   14   16    3     -1.79     -0.67
   15   16    3      1.26     -3.80
   16   16    3      1.22      0.18
   17   16    3      0.67      2.32
   18   16    3      1.49      5.05
   19   16    3      4.60      3.09
   20   16    3     -0.72     -2.30
   21   16    3      1.94      4.98
   22   16    3      0.53     -3.61
   23   16    3      0.45      1.43
   24   16    3      7.55     -1.93
    0   17    3      1.71      0.87
    1   17    3      2.63      2.23
    2   17    3      1.99      0.20
    3   17    3      3.18      0.74
    4   17    3     -1.74     -2.19
    5   17    3     -4.23      1.16
    6   17    3     -0.62      1.00
    7   17    3     -7.82      1.11
    8   17    3     -0.59     -1.43
    9   17    3     -1.78      2.77
   10   17    3      1.59      6.16
   11   17    3      1.47     -1.87
   12   17    3      3.01      0.94
   13   17    3     -1.02     -2.82
   14   17    3     -1.22      3.59
   15   17    3     -0.02      0.28
   16   17    3     -2.42      0.53
   17   17    3     -3.07     -1.42
   18   17    3     -4.45     -3.56
   19   17    3      0.63     -4.04
   20   17    3     -6.43     -2.56
   21   17    3      1.46      3.12
   22   17    3      1.21     -2.57
   23   17    3     -2.83      2.04
    1   18    3      0.49      7.20
    2   18    3     -2.20     -1.47
    3   18    3     -0.10      3.67
    4   18    3      0.68     -0.96
    5   18    3     -1.00      1.95
    6   18    3      6.50     -2.29
    7   18    3      1.85      1.27
    8   18    3      4.06     -0.62
    9   18    3      1.45     -3.04
   10   18    3      1.42      1.20
   11   18    3     -4.29     -5.68
   12   18    3     -1.93      2.52
   13   18    3      0.34      0.54
   14   18    3      0.58      3.30
   15   18    3      4.87     -4.77
   16   18    3     -2.59     -0.17
   17   18    3      3.99     -1.94
   18   18    3     -3.51      3.13
   19   18    3     -0.90      6.05
   20   18    3     -2.83      1.24
   21   18    3     -2.71     -0.81
   23   18    3     -7.13     -2.41
    0   19    3     -2.95     -9.15
    1   19    3     -0.51      1.73
    2   19    3      1.07     -6.34
    3   19    3      0.41      2.09
    4   19    3      3.85     -2.69
    5   19    3     -1.30     -0.98
    6   19    3     -0.70     -1.75
    7   19    3     -2.95     -1.10
    8   19    3     -5.95     -0.79
    9   19    3     -0.35     -5.10
   10   19    3      0.44      4.58
   11   19    3      2.28     -2.60
   12   19    3      3.38      0.23
   13   19    3      4.96     -2.85
   14   19    3     -1.69     -2.38
   15   19    3      1.09      1.66
   16   19    3     -6.02      3.58
   17   19    3      2.32      0.47
   18   19    3     -5.39     -3.29
   19   19    3      0.26     -6.31
   20   19    3     -4.04     -7.99
   21   19    3     -1.11     -1.09
    1   20    3      1.19      4.32
    2   20    3      1.40      1.17
    3   20    3     -4.90      1.54
    4   20    3     -1.59      0.56
    5   20    3     -4.13     -0.19
    6   20    3     -0.89     -1.40
    7   20    3      4.33     -1.42
    8   20    3      2.53      3.02
    9   20    3      4.36     -3.08
   10   20    3      1.06      1.99
   11   20    3      1.28     -2.07
   12   20    3     -3.00     -0.04
   13   20    3     -2.68      1.35
   14   20    3     -5.78      1.59
   15   20    3      2.37      1.99
   16   20    3      0.26     -3.61
   17   20    3      3.78      2.06
   18   20    3      4.22      0.74
   19   20    3     10.69      7.98
   20   20    3      1.40      6.40
   21   20    3      6.37      7.31
   22   20    3      3.53      1.65
    0   21    3      2.70     -7.18
    1   21    3     -3.64     -0.41
    2   21    3      3.07     -3.94
    3   21    3     -1.21     -3.93
    4   21    3      4.29     -0.84
    5   21    3      3.12      3.14
    6   21    3      1.29      2.27
    7   21    3      1.13      2.04
    8   21    3     -3.47      4.87
    9   21    3     -4.58     -3.00
   10   21    3     -3.51      5.04
   11   21    3     -0.81      2.78
   12   21    3     -2.31     -0.91
   13   21    3      4.86      0.52
   14   21    3     -1.24     -1.85
   15   21    3      7.36     -2.37
   16   21    3     -1.21     -2.59
   17   21    3     -3.54      3.13
   18   21    3     -0.67     -2.27
   19   21    3      0.48     -1.03
   20   21    3     -1.88     -7.85
   21   21    3     -2.22     -4.93
    1   22    3     -6.49      4.59
    2   22    3      3.24      1.41
    3   22    3     -1.28      3.84
    4   22    3     -1.88      3.86
    5   22    3     -2.21      1.99
    6   22    3     -4.99      0.51
    7   22    3     -0.63     -2.91
    8   22    3      0.47      1.69
    9   22    3      5.62      0.73
   10   22    3      2.13     -0.79
   11   22    3      2.80     -0.34
   12   22    3     -2.41     -2.62
   13   22    3      1.30      1.75
   14   22    3     -5.23      1.62
   15   22    3     -1.46      1.30
   16   22    3      0.33      2.27
   17   22    3     -1.34     -4.00
   18   22    3     -1.75     -0.25
   19   22    3      2.34     -0.60
   20   22    3      1.69      4.10
    0   23    3      8.49     -0.27
    1   23    3     -0.09     -0.46
    2   23    3      2.30      1.48
    3   23    3     -0.76     -0.10
    4   23    3      1.18     -5.83
    5   23    3      4.00     -2.84
    6   23    3      6.68      1.79
    7   23    3      4.21     -3.18
    8   23    3     -0.33      0.53
    9   23    3     -0.93     -2.93
   10   23    3     -4.23     -4.57
   11   23    3     -0.52      1.33
   12   23    3     -1.77      2.36
   13   23    3     -0.30     -3.46
   14   23    3      1.27      2.72
   15   23    3     -3.25     -1.13
   16   23    3      5.76      2.48
   17   23    3      2.98     -1.69
   18   23    3     -4.97      6.99
   19   23    3      1.85     -1.96
   20   23    3     -3.82      2.92
    1   24    3     -6.76      1.48
    2   24    3      1.81     -3.19
    3   24    3     -0.47      0.72
    4   24    3      4.40     -2.62
    5   24    3     -2.84      2.49
    6   24    3     -1.71      4.01
    7   24    3     -3.03     -6.68
    8   24    3     -5.26      3.46
    9   24    3      1.06     -4.97
   10   24    3     -0.93      3.81
   11   24    3      6.30     -2.07
   12   24    3      1.10     -2.03
   13   24    3      5.57     -3.58
   14   24    3      0.39     -0.22
   15   24    3      1.22     -1.80
   16   24    3     -1.86      0.23
   17   24    3      4.13     -1.50
   18   24    3     -5.12      1.30
   19   24    3      2.52     -6.55
    0   25    3      8.45     -3.34
    1   25    3     -0.73      1.29
    2   25    3      7.01     -1.34
    3   25    3     -6.40      2.52
    4   25    3     -1.28      0.66
    6   25    3     -4.58      0.01
    7   25    3      3.00     -3.45
    8   25    3     -0.67      5.07
    9   25    3      2.68     -0.84
   10   25    3     -4.60      5.39
   11   25    3      0.70     -0.13
   12   25    3     -1.96      6.86
   13   25    3      1.81      6.38
   14   25    3      0.15      1.30
   15   25    3      4.04      3.40
   16   25    3     -4.48      1.95
   17   25    3      1.62     -2.52
   18   25    3     -0.88      3.16
   19   25    3      0.78     -0.09
    1   26    3     -7.17      0.15
    2   26    3     -0.15      1.37
    3   26    3     -6.13     -2.91
    4   26    3      7.60      5.26
    5   26    3      4.14     -3.65
    6   26    3      4.36      9.18
    7   26    3      2.26      1.80
    8   26    3      2.95      1.79
    9   26    3      0.95     -0.40
   10   26    3      1.97      2.62
   11   26    3     -5.51     -4.33
   12   26    3      0.53      2.20
   13   26    3     -8.32     -6.55
   14   26    3     -0.38     -3.41
   15   26    3     -7.19     -0.94
   16   26    3      0.25     -3.52
   17   26    3     -5.31     -3.35
   18   26    3      0.18      1.05
    0   27    3      3.17     -3.85
    1   27    3      1.02     -1.24
    2   27    3      4.96      2.04
    3   27    3      3.01     -2.55
    4   27    3      1.33      4.65
    5   27    3      0.83     -2.70
    6   27    3     -3.67      1.30
    7   27    3     -4.19     -6.65
    8   27    3     -2.73      0.39
    9   27    3     -1.74     -3.58
   10   27    3      0.71      0.47
   11   27    3     -1.77     -2.43
   12   27    3      4.19     -2.94
   13   27    3     -0.13      0.20
   14   27    3      1.93      0.43
   15   27    3     -1.19      1.55
   16   27    3     10.41      2.58
   17   27    3      0.30      0.80
    1   28    3     -1.66     -1.41
    2   28    3     -2.19      1.42
    3   28    3     -0.06     -3.46
    4   28    3    -10.36      0.99
    5   28    3      4.56      0.43
    6   28    3     -1.83      1.05
    7   28    3      4.47      4.52
    8   28    3     -2.55      3.94
    9   28    3      7.36      0.09
   10   28    3      1.39      1.19
   11   28    3      7.12      3.91
   12   28    3     -2.90     -2.67
   13   28    3      4.52      1.78
   14   28    3     -3.17     -1.30
   15   28    3     -4.34     -4.60
   16   28    3     -0.89      5.49
    1   29    3      0.31     -6.21
    2   29    3     -1.73      3.76
    3   29    3      9.27      1.21
    4   29    3     -1.27      3.31
    5   29    3      5.92     -0.34
    6   29    3     -0.72     -0.19
    7   29    3      5.14      1.01
    8   29    3     -2.20     -4.44
    9   29    3     -0.45     -6.54
   10   29    3     -9.07     -4.02
   11   29    3     -1.99     -2.42
   12   29    3     -6.57      1.84
   13   29    3      6.82     -3.24
   14   29    3      4.16      3.31
    1   30    3     -4.02      8.47
    2   30    3     -9.60      4.01
    3   30    3     -0.17     -1.12
    4   30    3     -5.52     -0.45
    5   30    3     -6.42     -4.19
    6   30    3     -2.18      0.33
    7   30    3     -1.93     -5.19
    8   30    3     -4.48      4.99
    9   30    3     -1.56      2.69
   10   30    3      2.39      1.64
   11   30    3      3.98      3.85
   12   30    3      0.43      5.14
   13   30    3     -2.05      1.55
    0   31    3      6.84      4.83
    1   31    3      8.20     -2.61
    2   31    3      0.69     -5.30
    3   31    3      4.75     -1.82
    4   31    3      4.81      2.14
    5   31    3      1.17     -3.73
    6   31    3      1.01      0.07
    7   31    3      0.63     -6.13
    8   31    3      2.88      7.57
    9   31    3      5.25      0.36
   10   31    3      4.20     -3.04
   11   31    3     -4.03     -3.55
   12   31    3     -0.70     -0.23
   13   31    3     -8.62     -0.62
    1   32    3     11.91    -16.30
    2   32    3     -2.87      8.12
    3   32    3      2.26     -2.97
    4   32    3      2.09      1.97
    5   32    3      2.59     -2.77
    6   32    3      0.05      5.32
    7   32    3      3.88     -4.71
    8   32    3      1.16     -0.47
    9   32    3     -5.30     -2.04
   10   32    3     -0.30      5.12
   11   32    3      0.79     -4.40
   12   32    3      7.66      5.17
    0   33    3    -32.61      8.88
    1   33    3      3.22     -3.86
    2   33    3    -13.67      3.32
    4   33    3     -3.42      2.87
    5   33    3      1.41     -0.56
    6   33    3     -3.19      3.16
    7   33    3     -1.99      0.11
    8   33    3     -2.15     -4.47
    9   33    3     -3.51      6.63
   10   33    3      3.52      2.69
    1   34    3     21.49      3.83
    2   34    3     -2.07     -3.04
    3   34    3      7.00      7.61
    4   34    3     -6.09      6.20
    5   34    3      2.52      1.46
    6   34    3     -2.22      4.44
    7   34    3      1.07      9.50
    8   34    3      4.90     -3.89
    0   35    3    -10.69      2.24
    1   35    3     -7.67      6.79
    2   35    3     -7.21     -4.74
    4   35    3     -6.17     -4.87
    0    0    2    -58.78    -58.72
    2    0    2     -6.20   -107.40
    4    0    2      9.67    -32.36
    6    0    2     -1.26     -1.58
    8    0    2      1.05      9.70
   10    0    2     -1.35      2.89
   12    0    2      8.14      3.84
   14    0    2      5.67      1.36
   16    0    2     -4.86     -0.78
   18    0    2      0.02     -3.33
   20    0    2      0.02      0.37
   22    0    2     -3.68      4.12
   24    0    2      0.06      6.78
    1    1    2     66.72     51.75
    2    1    2     40.73      8.44
    3    1    2      5.37     30.05
    4    1    2      3.58     -1.68
    5    1    2      3.12      4.52
    6    1    2     -1.98     -0.79
    7    1    2     -0.01     -3.14
    8    1    2    -10.69      0.23
    9    1    2      2.98     -8.17
   10    1    2     -4.84      2.67
   11    1    2     -1.39     -9.50
   12    1    2      1.20     -3.93
   13    1    2     -5.17     -5.07
   14    1    2     -0.45     -2.33
   15    1    2     -2.07     -2.38
   16    1    2     -2.85      0.27
   17    1    2      1.66      0.15
   18    1    2     -0.23      0.36
   19    1    2     -0.34      2.18
   20    1    2     -0.18      1.46
   21    1    2      2.65      1.42
   22    1    2      5.42     -0.95
   23    1    2      1.99     -3.34
   24    1    2      6.65     -4.06
   25    1    2     -2.24     -2.30
    0    2    2    -70.95    -63.72
    1    2    2    -30.36     29.87
    2    2    2    -52.75     -1.18
    3    2    2    -15.78      3.46
    4    2    2     -2.58     -0.20
    5    2    2      0.47      3.99
    6    2    2      1.79     -1.43
    7    2    2     -0.22     -4.40
    8    2    2      1.36      3.18
    9    2    2      2.00     -1.21
   10    2    2     -4.25      9.71
   11    2    2     -4.93      0.24
   12    2    2      0.36      8.49
   13    2    2      0.88      3.57
   14    2    2      0.14      1.93
   15    2    2      5.53      0.74
   16    2    2      3.30      0.73
   17    2    2     -0.15      1.30
   18    2    2     -1.12     -1.20
   19    2    2     -0.06      1.19
   20    2    2     -3.26     -1.24
   21    2    2      0.01      1.30
   22    2    2     -2.33     -2.29
   23    2    2     -4.78      1.75
   24    2    2     -1.27      0.46
   25    2    2     -2.43      3.76
    1    3    2     10.63     46.16
    2    3    2     24.91     -3.42
    3    3    2     18.10     10.07
    4    3    2      3.81     19.14
    5    3    2    -11.82      0.78
    6    3    2      0.07      7.27
    7    3    2     -4.52     -2.32
    8    3    2     -1.15      2.26
    9    3    2      0.34     -7.08
   10    3    2      3.60     -3.29
   11    3    2     -0.57     -4.81
   12    3    2      1.56     -3.14
   13    3    2      2.19     -6.03
   14    3    2     -4.74     -1.68
   15    3    2     -1.38      1.03
   16    3    2     -4.40     -2.76
   17    3    2     -3.66      2.68
   18    3    2      1.12     -1.58
   19    3    2      1.74     -0.34
   20    3    2      0.64     -0.16
   21    3    2      0.81     -2.76
   22    3    2      0.53      3.28
   23    3    2      1.35      0.85
   24    3    2      3.69     -2.43
   25    3    2      0.99     -2.10
    0    4    2     24.53    -22.80
    1    4    2    -10.12    -37.44
    2    4    2     -4.67    -10.70
    3    4    2    -29.12    -25.16
    4    4    2     -2.11      1.74
    5    4    2      3.60    -14.69
    6    4    2      0.48      5.37
    7    4    2      3.28     -3.80
    8    4    2      0.48      7.96
    9    4    2      4.78      0.78
   10    4    2      5.46     10.61
   11    4    2     -2.74      0.51
   12    4    2     -0.47      8.89
   13    4    2      1.63      2.84
   14    4    2     -0.52      5.11
   15    4    2      0.96      3.34
   16    4    2      2.86     -0.88
   17    4    2      3.93      4.28
   18    4    2      1.63     -2.36
   19    4    2      1.86     -0.84
   20    4    2     -1.88      0.18
   21    4    2      0.09     -2.82
   22    4    2      0.13     -1.44
   23    4    2      0.41     -3.56
   24    4    2     -0.37     -1.46
    1    5    2      1.38     17.87
    2    5    2     11.26     29.81
    3    5    2      9.63     -1.69
    4    5    2     16.26      4.82
    5    5    2      6.17     -1.70
    6    5    2     -2.94      8.01
    7    5    2      2.01     -5.96
    8    5    2     -2.79      9.96
    9    5    2     -7.46     -8.75
   10    5    2      4.30      1.76
   11    5    2     -3.72     -8.06
   12    5    2     -1.85      2.14
   13    5    2      0.97     -5.26
   14    5    2      1.92     -5.37
   15    5    2      0.70     -1.06
   16    5    2      0.63     -3.37
   17    5    2     -0.19      0.89
   18    5    2     -4.15     -2.80
   19    5    2      1.94      0.22
   20    5    2     -1.56     -0.99
   21    5    2      4.77      1.10
   22    5    2     -1.50     -1.53
   23    5    2      0.20      5.70
   24    5    2      1.98      1.75
    0    6    2      2.03    -11.71
    1    6    2      3.97     -5.18
    2    6    2      3.13     -9.74
    3    6    2    -12.99    -11.26
    4    6    2    -15.99      1.52
    5    6    2     -5.23     -7.84
    6    6    2     -0.55      5.77
    7    6    2     -0.33    -12.71
    8    6    2      2.75      2.38
    9    6    2     -3.25     -5.56
   10    6    2      7.57      4.37
   11    6    2      1.54      1.28
   12    6    2      1.31      2.33
   13    6    2      0.46      5.04
   14    6    2     -0.29      3.94
   15    6    2     -1.66      4.98
   16    6    2     -0.13     -0.10
   17    6    2      0.66      2.95
   18    6    2      2.09      3.58
   19    6    2      1.76      0.10
   20    6    2      0.91      3.70
   21    6    2     -1.54      2.62
   22    6    2     -2.49      0.89
   23    6    2     -2.71      0.95
   24    6    2      3.44     -6.73
    1    7    2    -11.34    -11.40
    2    7    2      4.54      7.82
    3    7    2      5.49     -1.55
    4    7    2      5.17      7.10
    5    7    2     12.10     -3.24
    6    7    2      4.21      6.53
    7    7    2      0.95     -0.28
    8    7    2      6.81      3.98
    9    7    2     -7.86      4.38
   10    7    2     -1.78      0.86
   11    7    2      0.56     -4.67
   12    7    2     -2.29     -3.37
   13    7    2     -1.68      0.76
   14    7    2      0.01     -5.99
   15    7    2      1.14     -3.51
   16    7    2     -2.15     -5.54
   17    7    2     -1.24     -2.71
   18    7    2     -3.52      0.11
   19    7    2     -4.11     -0.76
   20    7    2     -4.01      0.89
   21    7    2     -1.73      0.25
   22    7    2      3.46     -2.18
   23    7    2     -4.60      2.42
   24    7    2      0.25      0.48
    0    8    2     -1.89      3.10
    1    8    2      0.41     -5.00
    2    8    2      4.12     -1.90
    3    8    2      5.84     -4.48
    4    8    2     -8.55     -2.86
    5    8    2     -6.91     -7.92
    6    8    2     -6.11     -2.69
    7    8    2    -10.37     -6.35
    8    8    2      3.03     -5.42
    9    8    2     -4.94     -5.82
   10    8    2     -0.42     -1.57
   11    8    2      2.91      0.30
   12    8    2     -1.67     -0.96
   13    8    2      4.36      1.34
   14    8    2     -0.70     -1.42
   15    8    2      2.38      7.06
   16    8    2     -3.36      3.66
   17    8    2      3.57      1.95
   18    8    2     -0.15      1.13
   19    8    2      6.39      1.23
   20    8    2      0.56     -3.35
   21    8    2      4.19      4.48
   22    8    2      4.18     -1.24
   23    8    2     -4.88      4.40
   24    8    2      2.96      1.20
    1    9    2     -3.27      1.32
    2    9    2    -11.14      7.07
    3    9    2     -0.81      3.02
    4    9    2     -3.10      6.83
    5    9    2      4.86     -1.82
    6    9    2      7.10      9.79
    7    9    2      4.67      5.49
    8    9    2      6.94      7.92
    9    9    2      6.40      2.94
   10    9    2     -4.31      4.23
   11    9    2      2.48      3.09
   12    9    2     -3.54     -6.22
   13    9    2     -0.59      1.41
   14    9    2     -5.38     -4.61
   15    9    2      3.02      0.10
   16    9    2     -0.14     -4.90
   17    9    2      1.25     -3.18
   18    9    2     -2.44     -3.19
   19    9    2     -0.49     -2.59
   20    9    2     -3.78     -1.53
   21    9    2     -3.95     -0.77
   22    9    2      2.71     -3.55
   23    9    2     -1.33     -3.61
   24    9    2      3.90      1.38
    0   10    2      5.34     14.48
    1   10    2      0.50     -5.54
    2   10    2      2.10      9.21
    3   10    2      9.90     -6.43
    4   10    2      1.37      5.67
    5   10    2      2.36     -2.62
    6   10    2     -2.96     -4.63
    7   10    2     -6.17     -4.49
    8   10    2    -10.79     -7.93
    9   10    2      1.61     -6.77
   10   10    2     -6.82     -4.36
   11   10    2      4.91      1.67
   12   10    2     -2.12     -2.21
   13   10    2      2.72      7.61
   14   10    2      0.37     -3.90
   15   10    2      1.85      3.33
   16   10    2     -1.28     -0.51
   17   10    2     -1.86      5.25
   18   10    2     -1.64      2.56
   19   10    2      2.77      0.82
   20   10    2      1.83      0.66
   21   10    2     -2.14     -4.01
   22   10    2      3.31      0.97
   23   10    2     -2.06     -4.45
   24   10    2     -1.57      0.94
    1   11    2      4.14    -15.18
    2   11    2     -2.10      5.17
    3   11    2     -2.21     -8.79
    4   11    2     -6.29      8.28
    5   11    2     -5.13      2.44
    6   11    2      2.63      3.20
    7   11    2      2.56      5.33
    8   11    2      6.11      5.18
    9   11    2      8.47      6.42
   10   11    2     -0.05      0.73
   11   11    2      3.50      3.25
   12   11    2     -2.03     -3.57
   13   11    2      0.86      1.03
   14   11    2     -4.23     -2.75
   15   11    2     -3.56      0.60
   16   11    2      1.68     -2.55
   17   11    2      1.90     -1.88
   18   11    2      1.37     -2.82
   19   11    2      1.33     -1.39
   20   11    2      0.11      0.56
   21   11    2     -4.36      0.08
   22   11    2      2.19      3.67
   23   11    2     -1.90     -3.72
   24   11    2      1.78      1.15
    0   12    2      2.62     16.17
    1   12    2      1.84      0.39
    2   12    2     -0.98      8.93
    3   12    2      1.22     -6.16
    4   12    2      4.16      2.32
    5   12    2      1.01     -4.68
    6   12    2      4.96     -0.75
    7   12    2     -0.88     -4.49
    8   12    2     -5.57     -2.49
    9   12    2     -5.66     -0.95
   10   12    2     -4.51     -7.29
   11   12    2     -2.02      3.88
   12   12    2      0.36     -3.13
   13   12    2      0.95      3.45
   14   12    2      3.17      3.01
   15   12    2      1.57      2.13
   16   12    2      4.02      3.35
   17   12    2     -2.29      1.89
   18   12    2      0.37      5.20
   19   12    2     -4.44      1.81
   20   12    2      6.00      3.31
   21   12    2     -2.51     -0.65
   22   12    2      3.72      4.94
   23   12    2     -0.13     -0.36
   24   12    2      1.78      1.07
    1   13    2     -4.08     -7.32
    2   13    2      0.41      1.62
    3   13    2      0.56     -4.33
    4   13    2      0.80     -2.68
    5   13    2     -5.69     -4.15
    6   13    2     -5.77      2.97
    7   13    2     -1.97      2.39
    8   13    2     -1.98      2.62
    9   13    2      6.52      6.68
   10   13    2      3.16      0.89
   11   13    2      2.78      9.67
   12   13    2      4.55     -2.62
   13   13    2      1.11      2.98
   14   13    2      3.21     -3.28
   15   13    2     -4.75     -1.01
   16   13    2     -1.88     -0.45
   17   13    2     -2.57     -3.68
   18   13    2      1.15      0.12
   19   13    2     -3.65     -3.72
   20   13    2      5.25      0.76
   21   13    2     -4.32     -2.54
   22   13    2      1.03      3.71
   23   13    2     -0.68     -1.10
    0   14    2     -3.80      3.68
    1   14    2      1.10     -1.94
    2   14    2     -0.23      6.31
    3   14    2     -1.30      0.20
    4   14    2      2.82      5.69
    5   14    2      1.39     -2.48
    6   14    2      5.94      2.35
    7   14    2      6.14     -3.78
    8   14    2      1.39     -5.57
    9   14    2      0.69     -1.67
   10   14    2     -4.79     -7.42
   11   14    2     -4.58     -0.83
   12   14    2     -3.55     -4.65
   13   14    2     -4.08      0.50
   14   14    2      0.97     -0.80
   15   14    2      0.23      0.88
   16   14    2      5.17     -0.67
   17   14    2      4.46     -2.67
   18   14    2      3.27     -0.24
   19   14    2      0.85     -0.17
   20   14    2      2.55     -0.85
   21   14    2      0.53     -4.65
   22   14    2      1.41      0.29
   23   14    2     -2.02      2.22
   24   14    2     -0.41      2.88
    1   15    2     -2.16     -8.28
    2   15    2     -2.75      0.39
    3   15    2     -3.07     -3.23
    4   15    2      1.83      2.45
    5   15    2      0.17     -3.15
    6   15    2     -2.52     -0.07
    7   15    2     -3.78      2.09
    8   15    2     -3.06      1.74
    9   15    2     -0.75      4.87
   10   15    2      2.35     -0.96
   11   15    2     -0.07      4.39
   12   15    2      1.58      0.20
   13   15    2      0.00      1.95
   14   15    2      0.21      0.53
   15   15    2     -1.02      0.74
   16   15    2     -4.10      0.55
   17   15    2     -4.82      0.96
   18   15    2     -1.51     -0.87
   19   15    2     -3.85     -0.31
   20   15    2     -5.29      3.86
   21   15    2      0.59     -0.86
   22   15    2     -2.52      2.76
   23   15    2      2.20     -0.20
   24   15    2     -1.56     -1.72
    0   16    2      6.61     10.67
    1   16    2     -0.84     -0.04
    2   16    2      4.32      3.06
    3   16    2     -0.59     -0.51
    4   16    2     -2.82      3.40
    5   16    2      0.47      4.24
    6   16    2     -1.00     -0.40
    7   16    2      4.67      3.39
    8   16    2      2.14     -2.15
    9   16    2      2.90      1.40
   10   16    2      4.24     -3.40
   11   16    2      0.34      1.55
   12   16    2      0.02     -4.05
   13   16    2     -2.18     -0.69
   14   16    2     -0.36     -2.33
   15   16    2      0.00     -1.95
   16   16    2      0.87      2.83
   17   16    2      1.27     -1.01
   18   16    2      4.26      1.20
   19   16    2      1.68     -1.93
   20   16    2      1.65      5.03
   21   16    2      4.27     -4.15
   22   16    2     -1.69     -2.71
   23   16    2      2.77     -4.73
   24   16    2     -4.10     -0.19
    1   17    2      1.48     -6.96
    2   17    2      1.23     -0.55
    3   17    2      2.60     -4.09
    4   17    2     -1.48     -1.17
    5   17    2      4.47     -1.30
    6   17    2     -1.68     -5.12
    7   17    2     -1.82      0.20
    8   17    2     -4.86     -2.96
    9   17    2     -3.93      2.61
   10   17    2     -1.75     -3.01
   11   17    2     -1.72      2.16
   12   17    2      1.59      1.55
   13   17    2      2.44     -0.60
   14   17    2      2.34      2.15
   15   17    2     -0.91     -3.97
   16   17    2      1.14      5.17
   17   17    2     -4.98      0.67
   18   17    2     -2.43      5.44
   19   17    2     -0.76     -0.18
   20   17    2     -2.17      1.52
   21   17    2     -6.92      1.89
   22   17    2     -3.42      2.03
   23   17    2     -1.67      3.48
    0   18    2     -1.34      5.93
    1   18    2      2.50      3.24
    2   18    2     -3.36      4.57
    3   18    2      4.95     -0.52
    4   18    2     -4.03     -1.41
    5   18    2     -1.83      1.61
    6   18    2     -2.50      0.77
    7   18    2     -0.29      1.61
    8   18    2      1.60     -1.09
    9   18    2     -1.14      1.04
   10   18    2      0.44     -4.15
   11   18    2      0.75      0.20
   12   18    2      0.13     -0.70
   13   18    2     -1.36     -3.89
   14   18    2     -3.45      2.13
   15   18    2      0.19     -3.49
   16   18    2      2.80     -1.43
   17   18    2      0.96     -3.19
   18   18    2     -0.33     -3.54
   19   18    2      1.62     -3.32
   20   18    2     -0.65     -1.17
   21   18    2      3.04      0.02
   22   18    2      4.14     -1.67
   23   18    2      2.62     -1.07
    1   19    2     -1.16     -4.01
    2   19    2     -4.33     -2.11
    3   19    2      1.57     -1.23
    4   19    2     -0.69     -0.04
    5   19    2      0.71      0.37
    6   19    2      4.15     -1.17
    7   19    2      0.43     -2.00
    8   19    2      0.41     -2.43
    9   19    2      0.68      3.92
   10   19    2     -0.15     -0.98
   11   19    2     -0.54      1.79
   12   19    2     -1.95      1.41
   13   19    2      0.79      3.14
   14   19    2      2.71      5.42
   15   19    2      2.30      0.88
   16   19    2     -1.63     -2.06
   17   19    2      2.68      3.09
   18   19    2     -3.81      0.39
   19   19    2      3.38      2.26
   20   19    2      2.60      1.21
   21   19    2      5.57     -0.38
   22   19    2     -2.91     -0.08
   23   19    2      0.90     -0.65
    0   20    2     -3.19     -0.64
    1   20    2      2.37      1.85
    2   20    2     -1.07      2.53
    3   20    2      0.01      5.11
    4   20    2      2.25      1.74
    5   20    2     -1.63      1.37
    6   20    2      1.59      2.63
    7   20    2      0.56      2.65
    8   20    2      2.30      0.16
    9   20    2      2.59      4.13
   10   20    2      1.12     -2.37
   11   20    2      2.36     -1.99
   12   20    2      0.55      1.44
   13   20    2      1.32     -3.84
   14   20    2     -2.36     -0.01
   15   20    2     -3.90     -1.31
   16   20    2     -3.43     -0.03
   17   20    2      5.09      2.94
   18   20    2      0.48     -6.24
   19   20    2      0.92     -4.51
   21   20    2     -3.23      1.57
   22   20    2     -1.06     -1.83
    1   21    2      3.02      2.92
    2   21    2     -2.80     -3.99
    3   21    2     -1.50     -3.17
    4   21    2      2.05     -5.14
    5   21    2     -1.19     -3.20
    6   21    2      1.95     -0.48
    7   21    2      1.87     -1.91
    8   21    2     -1.36     -3.03
    9   21    2      0.26     -0.11
   10   21    2     -0.35      0.56
   11   21    2      0.66      1.40
   12   21    2     -2.85      2.53
   13   21    2      1.13     -2.85
   14   21    2     -1.36      2.69
   15   21    2      4.25      0.98
   16   21    2      1.37     -2.19
   17   21    2     -1.48     -0.69
   18   21    2     -0.99      3.87
   19   21    2     -5.73      3.89
   20   21    2      0.39      4.03
   21   21    2      0.01      4.21
   22   21    2      1.20      0.10
    0   22    2     -2.11     -2.15
    1   22    2      0.04      0.26
    2   22    2      3.08      0.44
    3   22    2      0.72      1.84
    4   22    2      2.00      5.42
    5   22    2     -4.11      3.39
    6   22    2     -3.27     -0.18
    7   22    2     -3.06      2.79
    8   22    2     -4.59     -1.39
    9   22    2     -2.94      2.83
   10   22    2     -4.65      0.40
   11   22    2     -2.56     -2.15
   12   22    2      0.04     -1.07
   13   22    2      0.18     -0.57
   14   22    2      0.57      0.24
   15   22    2      1.68      0.90
   16   22    2     -1.58      1.26
   17   22    2     -1.96      0.37
   18   22    2      4.60     10.66
   19   22    2      1.90     -3.42
   20   22    2      3.37      0.69
   21   22    2      1.53     -4.35
    1   23    2      3.59      1.64
    2   23    2      1.21     -0.51
    3   23    2     -4.13      0.66
    4   23    2      0.91     -3.83
    5   23    2     -0.91     -2.55
    6   23    2      2.52     -4.08
    7   23    2      0.69      1.22
    8   23    2      3.15     -2.75
    9   23    2      0.23     -0.03
   10   23    2      5.14      0.68
   11   23    2      3.02     -2.11
   12   23    2      0.26      3.03
   13   23    2     -0.47     -3.13
   14   23    2     -1.12     -2.05
   15   23    2      0.30     -2.99
   16   23    2     -0.39     -0.59
   17   23    2      2.63    -12.49
   18   23    2     -1.00     -1.67
   19   23    2     -2.71     -5.91
   20   23    2     -4.34      1.36
    0   24    2     -5.72     -2.43
    1   24    2     -2.38      0.35
    2   24    2     -2.48     -2.24
    3   24    2     -2.88      2.23
    4   24    2      3.13     -3.06
    5   24    2     -2.20      5.26
    6   24    2     -0.96      4.78
    7   24    2     -0.82      0.70
    8   24    2      1.01     -1.09
    9   24    2     -1.29      0.73
   10   24    2      0.39      1.55
   11   24    2     -1.29      0.44
   12   24    2     -1.65      0.60
   13   24    2      4.96     -1.46
   14   24    2     -1.63      3.30
   15   24    2      0.78      0.18
   16   24    2     -1.22      7.44
   17   24    2      0.10      0.29
   18   24    2     -2.56      6.61
   20   24    2      0.56     -1.52
    1   25    2      1.00     -2.11
    2   25    2      7.25      0.08
    3   25    2     -1.33      1.27
    4   25    2      4.09     -2.27
    5   25    2     -1.45      0.41
    6   25    2      1.44     -3.43
    7   25    2      3.92      2.22
    8   25    2     -1.28     -2.16
    9   25    2      0.26      1.01
   10   25    2      0.46     -2.13
   11   25    2      2.88      2.59
   12   25    2      3.99      1.95
   13   25    2     -1.97      4.16
   14   25    2     -1.66      1.01
   15   25    2     -0.15     -0.63
   16   25    2     -4.01      1.21
   17   25    2      0.05      0.10
   18   25    2     -0.71     -4.38
   19   25    2      3.04     -0.89
    0   26    2     -2.88      2.11
    1   26    2     -4.77     -1.62
    2   26    2      1.52     -0.96
    3   26    2     -5.45      0.49
    4   26    2      2.82      0.54
    5   26    2      0.96     -2.89
    6   26    2     -1.01     -1.92
    7   26    2      2.23      5.84
    8   26    2      0.81     -0.68
    9   26    2      3.36     -0.54
   10   26    2     -2.17      0.13
   11   26    2     -2.81     -2.19
   12   26    2     -5.68     -1.76
   13   26    2     -3.55     -3.22
   14   26    2      1.12     -2.60
   15   26    2      4.21      1.05
   16   26    2     -3.09     -1.57
   17   26    2      3.92      0.16
   18   26    2     -1.63      1.31
    1   27    2     -1.79      3.23
    2   27    2      3.22     -2.17
    3   27    2     -2.75      2.25
    4   27    2      0.19      2.57
    5   27    2      2.60     -1.07
    6   27    2     -5.93     -0.42
    7   27    2      3.07      0.90
    8   27    2     -3.43     -0.32
    9   27    2     -1.29      0.67
   10   27    2     -6.18     -1.41
   11   27    2      1.99     -5.66
   12   27    2     -0.51      0.97
   13   27    2      5.58     -1.67
   14   27    2     -3.78      2.81
   15   27    2      3.30     -0.22
   16   27    2      1.03      1.51
   17   27    2      0.61     -4.81
   18   27    2     -0.73      1.16
    0   28    2      9.18     -0.32
    1   28    2     -6.06      7.05
    2   28    2      5.38     -2.11
    3   28    2     -1.24      3.63
    4   28    2     -0.79     -0.59
    5   28    2      4.10      7.03
    6   28    2     -6.01     -3.21
    7   28    2      2.16     -1.67
    8   28    2     -4.60     -4.13
    9   28    2      2.55      0.53
   10   28    2      4.15      3.25
   11   28    2      2.57      1.25
   12   28    2      1.63      5.74
   13   28    2     -0.84     -3.12
   14   28    2     -5.44     -1.68
   15   28    2      1.64     -2.28
   16   28    2      1.02      4.37
    1   29    2     -3.87      3.63
    2   29    2      7.53     -4.10
    3   29    2     -1.11      3.27
    4   29    2     -4.33     -6.17
    5   29    2      2.47      2.74
    6   29    2     -1.60     -7.17
    7   29    2     -0.01      0.89
    8   29    2      2.82      1.85
    9   29    2     -0.65      0.52
   10   29    2     -0.12      4.82
   11   29    2     -5.09     -0.97
   12   29    2      1.49     -1.12
   13   29    2      4.34      3.53
   14   29    2      0.07     -2.27
   15   29    2      0.33      0.64
   16   29    2     -2.75      1.59
    0   30    2     10.15    -13.03
    1   30    2     -2.64     -0.76
    2   30    2     -2.44     -3.64
    3   30    2      1.09      2.23
    4   30    2     -2.94     -4.35
    5   30    2      3.90      1.97
    6   30    2     -1.56      4.23
    7   30    2     -2.21      7.01
    8   30    2      3.59     -0.57
    9   30    2     -4.47     -7.51
   10   30    2      4.37     -2.18
   12   30    2      2.88     -1.49
   13   30    2      3.94      8.39
   14   30    2      2.27     -3.38
    1   31    2    -10.90      3.90
    2   31    2     -0.74     -7.15
    3   31    2     10.35     -3.78
    4   31    2     -4.19     -1.61
    5   31    2      5.12     -4.70
    6   31    2      0.43     -3.00
    7   31    2      2.42     -7.25
    8   31    2      2.80      0.41
    9   31    2     -1.86     -0.67
   10   31    2      7.28      3.47
   11   31    2     -6.72     -3.40
   12   31    2     -2.42     -4.33
   14   31    2      0.87      0.31
    0   32    2     -1.41      1.28
    1   32    2      4.53      0.49
    2   32    2    -14.30      0.01
    3   32    2      0.00      0.47
    4   32    2    -13.39      5.36
    5   32    2      3.11     -2.92
    6   32    2     -5.06      2.26
    7   32    2     -0.80      2.22
    8   32    2     -4.42     13.25
    9   32    2     -0.53      1.23
   10   32    2     -0.79     -1.28
   11   32    2      1.20     -3.36
   12   32    2     -2.88      2.96
    2   33    2    -11.18     12.09
    3   33    2     21.31      2.24
    4   33    2      1.28      7.25
    5   33    2      9.25      8.32
    6   33    2     -0.75      1.27
    7   33    2      7.02     -1.57
    8   33    2      1.66     -7.76
    9   33    2      1.28     -2.72
   10   33    2     -3.11      0.00
   11   33    2      7.01      4.91
    2   34    2    -13.50     -6.99
    3   34    2      3.97     -3.98
    4   34    2    -10.48     -4.33
    5   34    2     -2.66      2.76
    6   34    2     -4.61     -5.79
    7   34    2     -5.07     -0.16
    8   34    2     -1.28     -0.89
    9   34    2     -7.06      6.79
    1   35    2      4.75     10.53
    2   35    2     -1.00     -2.46
    3   35    2     -1.46      5.96
    4   35    2      4.01     -8.29
    5   35    2      3.17      0.38
    2    0    1    -60.74     24.59
    4    0    1    -15.71     -5.53
    6    0    1    -11.87      0.84
    8    0    1      1.49      4.52
   10    0    1     -2.23      3.45
   12    0    1     -3.14      5.94
   14    0    1      5.07     -1.98
   16    0    1      2.19      2.17
   18    0    1     -2.76      2.28
   20    0    1      0.64     -2.08
   22    0    1     -2.75     -5.56
   24    0    1     -6.45     -2.26
    1    1    1     57.49    -43.59
    2    1    1     53.52     44.12
    3    1    1     36.26      1.74
    4    1    1     29.53     12.55
    5    1    1     15.48      9.79
    6    1    1      8.97     -1.95
    7    1    1      0.45      5.10
    8    1    1      0.68     -0.23
    9    1    1     -1.21     -2.06
   10    1    1      1.16      3.17
   11    1    1      1.72     -1.43
   12    1    1      2.97      5.25
   13    1    1     -2.98     -4.13
   14    1    1      1.02     -0.11
   15    1    1     -5.26     -1.44
   16    1    1     -4.01     -2.41
   17    1    1      1.30     -1.05
   18    1    1     -0.51     -1.21
   19    1    1      2.47      1.03
   20    1    1     -1.79     -1.11
   21    1    1      1.60      2.67
   22    1    1     -5.38     -1.16
   23    1    1      2.48      0.51
   24    1    1     -0.67     -0.98
   25    1    1      3.40     -1.60
    1    2    1     50.94    -38.80
    2    2    1    -21.12     25.71
    3    2    1    -34.84     14.22
    4    2    1     -9.99    -12.80
    5    2    1    -15.92      1.66
    6    2    1     -2.01     -5.77
    7    2    1    -13.02      3.77
    8    2    1      1.71     -5.52
    9    2    1      2.76      1.10
   10    2    1     -1.78     -0.97
   11    2    1      3.15     -2.77
   12    2    1      4.05      3.00
   13    2    1     -2.69      3.35
   14    2    1      5.34      5.44
   15    2    1      4.71      1.36
   16    2    1      2.12      3.62
   17    2    1      6.02      4.26
   18    2    1     -0.05     -1.04
   19    2    1      0.65      2.47
   20    2    1     -2.41     -0.05
   21    2    1      2.86      0.35
   22    2    1      2.34      0.80
   23    2    1      4.50     -2.67
   24    2    1      1.66      2.93
   25    2    1     -2.37      0.99
    0    3    1    -56.19     -1.59
    1    3    1    -52.78     27.51
    2    3    1    -20.19    -26.08
    3    3    1     -8.11      9.92
    4    3    1     15.01     -9.32
    5    3    1      0.27      1.67
    6    3    1     15.29      1.63
    7    3    1      3.25      1.70
    8    3    1      4.02      3.84
    9    3    1      2.31     -0.58
   10    3    1     -3.05      0.38
   11    3    1     -4.36     -3.29
   12    3    1      2.73     -0.16
   13    3    1     -6.99     -3.37
   14    3    1      0.90     -3.60
   15    3    1     -1.31     -3.81
   16    3    1     -4.27     -1.13
   17    3    1     -2.58     -2.78
   18    3    1     -3.74     -3.35
   19    3    1     -1.50     -1.62
   20    3    1     -2.42     -3.47
   21    3    1     -0.20     -2.28
   22    3    1     -3.85     -0.11
   23    3    1     -6.82     -0.95
   24    3    1     -4.41      1.51
   25    3    1      0.02      1.20
    1    4    1     35.49     -3.10
    2    4    1     43.91    -47.87
    3    4    1     11.32     23.40
    4    4    1    -15.79    -12.32
    5    4    1     -9.13     -4.42
    6    4    1     -4.39     -5.76
    7    4    1     -5.72     -5.62
    8    4    1     -2.18      2.73
    9    4    1      1.71     -4.33
   10    4    1      5.89      4.64
   11    4    1     -3.18     -1.46
   12    4    1     11.32      0.57
   13    4    1     -0.01      1.96
   14    4    1      1.08      3.85
   15    4    1      1.11      1.00
   16    4    1      0.66      0.12
   17    4    1      1.74      0.10
   18    4    1      1.89      0.11
   19    4    1      4.42      1.79
   20    4    1     -1.68      1.01
   21    4    1      3.17      3.15
   22    4    1      0.51      3.43
   23    4    1      6.24      0.86
   24    4    1      7.18      0.26
   25    4    1      7.62     -1.09
    0    5    1    -27.39    -19.95
    1    5    1    -11.34     12.35
    2    5    1    -42.73    -27.10
    3    5    1    -11.50     11.08
    4    5    1     -5.82     -1.19
    5    5    1      6.91      5.37
    6    5    1      8.33      3.16
    7    5    1      3.47     -0.76
    8    5    1      0.79      5.05
    9    5    1     -0.82     -1.14
   10    5    1      0.69      0.42
   11    5    1     -8.11      0.24
   12    5    1     -1.13      0.14
   13    5    1     -3.11     -0.87
   14    5    1     -2.58      0.72
   15    5    1     -0.05     -3.25
   16    5    1      0.78      0.42
   17    5    1     -1.34      1.03
   18    5    1      1.27     -1.53
   19    5    1     -0.16      1.21
   20    5    1     -1.21     -0.87
   21    5    1      0.19     -1.18
   22    5    1      2.35      0.29
   23    5    1     -1.76     -2.82
   24    5    1     -6.46      0.60
   25    5    1     -9.46     -0.52
    1    6    1      5.38     25.83
    2    6    1     14.70     -3.72
    3    6    1     23.04     -4.18
    4    6    1     13.58      5.39
    5    6    1     -6.47     -7.61
    6    6    1     -7.58     -3.51
    7    6    1     -3.49     -2.17
    8    6    1    -10.38     -2.28
    9    6    1     -1.54     -1.24
   10    6    1      2.81     -0.65
   11    6    1     -4.51      0.07
   12    6    1      0.29     -0.42
   13    6    1      5.01     -5.15
   14    6    1      1.58      1.98
   15    6    1     -0.54     -0.37
   16    6    1      0.97      3.76
   17    6    1     -3.77      3.23
   18    6    1      0.80      2.38
   19    6    1      0.28      1.65
   20    6    1      3.44      1.91
   21    6    1     -1.09      1.88
   22    6    1      0.59      1.90
   23    6    1     -2.09      2.83
   24    6    1      2.44      1.73
   25    6    1      1.55      3.40
    0    7    1      7.15     -4.69
    1    7    1     -4.99     14.63
    2    7    1     -8.88      1.29
    3    7    1    -16.61     -2.35
    4    7    1     -9.53      1.95
    5    7    1     -1.43      7.19
    6    7    1      1.66      1.11
    7    7    1     10.63      2.07
    8    7    1      3.93      0.43
    9    7    1     -0.10      0.57
   10    7    1      7.14      2.63
   11    7    1     -0.77     -1.89
   12    7    1     -0.88      4.51
   13    7    1     -1.45     -1.56
   14    7    1     -4.75      1.66
   15    7    1     -1.84     -3.91
   16    7    1      2.03     -4.13
   17    7    1     -0.74     -3.40
   18    7    1     -1.49     -0.30
   19    7    1      0.64     -3.44
   20    7    1     -2.09     -0.61
   21    7    1     -1.35     -2.80
   22    7    1     -1.88     -3.52
   23    7    1      1.70      0.07
   24    7    1      3.33     -5.95
    1    8    1      3.32      8.59
    2    8    1     10.98      1.32
    3    8    1     10.75      3.65
    4    8    1     15.46      3.27
    5    8    1      4.82      4.19
    6    8    1      0.39      0.67
    7    8    1     -2.79     -4.32
    8    8    1      0.99      3.18
    9    8    1    -11.69     -5.76
   10    8    1      1.86      0.15
   11    8    1     -1.17     -7.19
   12    8    1     -5.03      1.63
   13    8    1     -0.54     -2.02
   14    8    1      2.39      0.85
   15    8    1      0.98      1.57
   16    8    1      1.43     -0.16
   17    8    1      0.84      0.98
   18    8    1     -2.22      2.02
   19    8    1     -1.63     -0.41
   20    8    1     -0.36      0.96
   21    8    1      0.86     -2.06
   22    8    1      1.00     -0.68
   23    8    1     -2.34     -0.67
   24    8    1      0.29     -3.44
    0    9    1     12.77    -21.68
    1    9    1     -2.24      0.06
    2    9    1      7.01     -4.00
    3    9    1    -13.06     -6.78
    4    9    1     -7.10     -3.25
    5    9    1     -7.72     -5.03
    6    9    1     -5.69      3.95
    7    9    1     -1.88     -2.66
    8    9    1      7.38      5.81
    9    9    1     -2.24     -0.45
   10    9    1      5.36      6.51
   11    9    1      4.85     -0.61
   12    9    1      3.31      3.92
   13    9    1      5.01      1.21
   14    9    1      0.52      0.08
   15    9    1     -3.49      4.14
   16    9    1     -3.04     -1.21
   17    9    1      3.22     -1.68
   18    9    1      0.95     -1.94
   19    9    1      0.01     -0.44
   20    9    1      0.32     -0.15
   21    9    1     -1.94      0.49
   22    9    1     -1.01      0.31
   23    9    1     -5.22      1.42
   24    9    1     -0.32      2.04
    1   10    1    -11.75      8.85
    2   10    1     -1.25      2.05
    3   10    1     -1.45      4.98
    4   10    1      7.55      1.87
    5   10    1     11.94     -0.75
    6   10    1      6.40      1.60
    7   10    1     -1.35     -0.91
    8   10    1      6.65     -0.05
    9   10    1     -5.17     -3.45
   10   10    1     -3.20      1.63
   11   10    1     -3.46     -3.80
   12   10    1     -3.27     -1.67
   13   10    1     -4.10     -2.59
   14   10    1     -0.76     -1.92
   15   10    1      3.09      0.62
   16   10    1     -0.61      0.79
   17   10    1      1.69      0.66
   18   10    1     -1.83     -0.44
   19   10    1      0.91      1.50
   20   10    1     -2.25      0.06
   21   10    1      1.63      3.29
   22   10    1      2.76      0.36
   23   10    1      0.52      2.23
   24   10    1      2.00      2.93
    0   11    1      3.64    -10.79
    1   11    1      2.94     -5.99
    2   11    1      2.20     -3.07
    3   11    1      1.36     -4.21
    4   11    1     -4.86     -0.99
    5   11    1     -8.63     -2.88
    6   11    1     -1.43      1.39
    7   11    1    -13.97     -3.11
    8   11    1      4.04     -0.08
    9   11    1     -1.14     -1.27
   10   11    1      1.07      4.24
   11   11    1      4.72      2.75
   12   11    1      3.12      3.67
   13   11    1      3.82      4.07
   14   11    1      4.40      1.23
   15   11    1      3.14     -0.17
   16   11    1     -2.34      1.57
   17   11    1     -0.53      2.67
   18   11    1      1.32     -2.39
   19   11    1      4.47      1.65
   20   11    1      0.64     -2.16
   21   11    1      1.57     -1.09
   22   11    1      4.66     -2.92
   23   11    1     -0.21     -2.83
   24   11    1      1.11      3.29
    1   12    1      0.09      7.47
    2   12    1     -3.35      1.94
    3   12    1      0.46     -1.43
    4   12    1     -5.26      6.21
    5   12    1     -1.36     -0.55
    6   12    1     11.92      3.71
    7   12    1      1.91     -1.56
    8   12    1      9.45      6.72
    9   12    1      4.00     -1.77
   10   12    1     -0.88      0.04
   11   12    1      2.41     -1.47
   12   12    1     -5.04     -5.62
   13   12    1     -0.74     -0.96
   14   12    1     -8.15     -4.76
   15   12    1      0.65     -0.29
   16   12    1      0.45     -2.02
   17   12    1      1.57      3.02
   18   12    1     -0.51     -1.01
   19   12    1      0.15      1.81
   20   12    1     -1.57      0.12
   21   12    1     -3.28      1.86
   22   12    1      2.75      2.29
   23   12    1     -1.89     -0.54
   24   12    1      0.75      3.13
    0   13    1     -2.90      0.30
    1   13    1      0.57     -0.06
    2   13    1     -2.15     -0.89
    3   13    1      5.17     -4.39
    4   13    1      2.89     -2.87
    5   13    1     -3.54     -3.61
    6   13    1      1.50      0.24
    7   13    1    -10.97     -4.76
    8   13    1     -8.82      2.17
    9   13    1     -6.09     -5.93
   10   13    1     -4.49      1.25
   11   13    1      1.57      1.62
   12   13    1     -1.06      1.14
   13   13    1      5.24      4.86
   14   13    1     -0.77      1.12
   16   13    1     -1.43     -3.06
   17   13    1     -2.34      0.19
   18   13    1     -5.01     -1.22
   19   13    1      1.20     -3.69
   20   13    1      0.60      0.42
   21   13    1     -4.09      0.14
   22   13    1      1.14      0.40
   23   13    1     -1.34     -4.28
   24   13    1      3.36     -1.44
    1   14    1     -0.14      0.24
    2   14    1     -2.10      6.73
    3   14    1      1.53      2.03
    4   14    1      4.55      2.09
    5   14    1     -4.58      3.31
    6   14    1      4.77      1.33
    7   14    1      3.16     -0.29
    8   14    1      7.54      2.36
    9   14    1      7.72     -0.98
   10   14    1      1.49      0.09
   11   14    1     -0.07     -0.38
   12   14    1     -3.17     -1.37
   13   14    1     -0.88     -1.77
   14   14    1     -3.27     -2.58
   15   14    1     -3.35     -0.64
   16   14    1     -2.80     -3.26
   17   14    1      3.02      0.72
   18   14    1     -1.93      2.17
   19   14    1      1.13     -1.22
   20   14    1      3.69      3.55
   21   14    1     -3.32     -2.29
   22   14    1      2.37      5.19
   23   14    1     -2.33     -2.38
   24   14    1      2.15      3.64
    0   15    1      2.18     -7.41
    1   15    1      2.59     -2.44
    2   15    1     -1.86     -0.11
    3   15    1     -2.85     -0.23
    4   15    1      2.65     -2.68
    5   15    1     -0.75     -2.01
    6   15    1      1.60     -0.43
    7   15    1     -0.57     -2.01
    8   15    1     -4.46     -1.14
    9   15    1     -4.58     -0.03
   10   15    1     -5.78     -2.96
   11   15    1      1.27      0.93
   12   15    1     -0.50     -1.68
   13   15    1      3.03      2.43
   14   15    1      0.56      0.93
   15   15    1      2.16      5.20
   16   15    1      4.14     -0.63
   17   15    1      5.06      2.50
   18   15    1      0.01      3.53
   19   15    1     -1.66      0.07
   20   15    1      5.34      0.19
   21   15    1     -2.35     -4.34
   22   15    1     -0.19      3.59
   23   15    1     -4.69     -5.09
   24   15    1     -1.00      1.27
    1   16    1      1.02     -4.38
    2   16    1      1.81      0.31
    3   16    1     -3.27     -0.94
    4   16    1      4.62      2.54
    5   16    1     -2.55      1.21
    6   16    1     -1.98      3.87
    7   16    1     -1.30      0.26
    8   16    1     -0.13      3.64
    9   16    1      5.46      3.66
   10   16    1      2.09     -1.40
   11   16    1      3.78      1.12
   12   16    1     -1.84     -3.12
   13   16    1     -1.60     -0.22
   14   16    1     -1.47     -1.69
   15   16    1     -2.53      2.02
   16   16    1     -3.45     -3.61
   17   16    1     -1.93     -2.01
   18   16    1     -0.42     -2.99
   19   16    1     -4.83     -0.26
   20   16    1     -1.91     -2.76
   21   16    1     -1.41      1.96
   22   16    1      0.51      1.35
   23   16    1      1.28      1.07
   24   16    1     -0.06      2.70
    0   17    1     -0.67      7.71
    1   17    1     -0.67     -5.04
    2   17    1      4.38      2.78
    3   17    1     -6.47     -3.30
    4   17    1     -0.78     -0.09
    5   17    1     -3.26     -2.79
    6   17    1      1.84     -0.67
    7   17    1      1.36     -2.06
    8   17    1     -0.77     -2.01
    9   17    1     -0.26      0.73
   10   17    1     -6.23     -0.50
   11   17    1     -0.92      3.42
   12   17    1     -0.74     -1.37
   13   17    1      2.40      1.01
   14   17    1      2.45     -2.67
   15   17    1      2.90      2.17
   16   17    1     -2.09     -1.05
   17   17    1      4.25      2.94
   18   17    1      2.71      1.24
   19   17    1      1.69      3.92
   20   17    1      2.37      0.65
   21   17    1      3.53     -0.81
   22   17    1      1.99     -0.62
   23   17    1      2.53     -2.36
   24   17    1     -0.92     -1.52
    1   18    1     -4.23      0.74
    2   18    1      3.13      2.85
    3   18    1     -2.11     -0.14
    4   18    1      3.42      0.34
    5   18    1      1.28     -0.32
    6   18    1      0.96      0.44
    7   18    1     -3.23     -1.06
    8   18    1     -2.81     -1.03
    9   18    1      3.37      2.31
   10   18    1      0.23     -2.67
   11   18    1      5.72      3.30
   12   18    1     -1.11     -1.98
   13   18    1      3.44      3.57
   14   18    1     -2.32     -4.16
   15   18    1      2.08      4.64
   16   18    1     -5.71      0.65
   17   18    1     -1.99     -1.62
   18   18    1     -3.50     -1.66
   19   18    1     -1.78     -4.91
   20   18    1     -1.48     -1.84
   21   18    1     -3.68     -7.98
   22   18    1     -1.67      3.92
    0   19    1      5.56      4.80
    1   19    1     -2.24      0.86
    2   19    1      5.20      0.91
    3   19    1      1.47      1.32
    4   19    1      1.64     -0.31
    5   19    1     -2.04     -0.64
    6   19    1      2.27      0.95
    7   19    1      2.43     -0.24
    8   19    1      2.74     -3.19
    9   19    1      5.06     -1.57
   10   19    1     -2.79     -4.91
   11   19    1     -1.24      2.44
   12   19    1     -3.72      0.49
   13   19    1     -0.10      1.73
   14   19    1     -1.97     -1.63
   15   19    1      2.73      0.53
   16   19    1      3.27     -2.50
   17   19    1      2.76     -3.90
   18   19    1      2.88      0.99
   19   19    1     -0.13      4.07
   20   19    1      1.07      4.63
   21   19    1      1.99      2.17
   22   19    1      1.53      4.81
   23   19    1      0.48      1.29
    1   20    1     -5.03     -5.60
    2   20    1     -1.74      0.20
    3   20    1     -2.74      0.12
    4   20    1     -1.76      1.39
    5   20    1     -1.02     -0.69
    6   20    1      3.28      1.83
    7   20    1     -1.19     -0.14
    8   20    1     -4.07     -0.01
    9   20    1     -1.75      6.06
   10   20    1     -1.35      0.48
   11   20    1      3.30      0.16
   12   20    1      1.95      0.44
   13   20    1      0.41     -1.18
   14   20    1      0.81      1.17
   15   20    1      0.24     -1.31
   16   20    1      0.27      2.69
   17   20    1     -5.69      3.44
   18   20    1      0.75     -0.76
   19   20    1     -4.71      2.92
   20   20    1      2.04     -0.72
   21   20    1     -1.43     -2.51
   22   20    1     -0.60     -3.29
    0   21    1      6.04      4.49
    1   21    1      1.68      0.32
    2   21    1      2.40      2.06
    3   21    1      0.19     -0.20
    4   21    1      2.41      1.78
    5   21    1     -2.35     -2.10
    6   21    1     -2.30      2.85
    7   21    1     -1.25      3.55
    8   21    1     -2.93      0.00
    9   21    1      3.72      3.53
   10   21    1     -0.28     -4.64
   11   21    1      0.05     -0.45
   12   21    1     -4.60     -1.03
   13   21    1     -1.58      1.17
   14   21    1     -1.79     -1.50
   15   21    1     -3.82     -1.15
   16   21    1      2.07      1.14
   17   21    1     -0.87     -1.63
   18   21    1     13.45     -4.55
   19   21    1      0.39     -3.64
   20   21    1      5.88      3.33
   21   21    1     -4.20     -2.35
   22   21    1      2.20      2.52
    1   22    1     -2.99     -6.20
    2   22    1     -1.62     -2.09
    3   22    1      0.23     -3.15
    4   22    1      2.20     -0.01
    5   22    1     -0.30      0.14
    6   22    1      2.02     -0.74
    7   22    1      6.95      1.82
    8   22    1     -0.91     -4.99
    9   22    1      1.90      3.34
   10   22    1     -2.33      1.36
   11   22    1      0.04      2.59
   12   22    1      2.63     -0.29
   13   22    1      2.43      2.28
   14   22    1      0.95     -2.13
   15   22    1     -0.79      0.75
   16   22    1      4.14     -0.57
   17   22    1     -9.01      0.36
   18   22    1     -3.59      2.59
   19   22    1     -9.52     -1.91
   20   22    1     -2.09      4.25
   21   22    1     -2.28     -0.99
    0   23    1     -1.27      7.17
    1   23    1      1.81      1.06
    2   23    1      0.15      4.84
    3   23    1      1.39     -1.73
    4   23    1     -2.56      3.88
    5   23    1     -2.28     -2.58
    6   23    1     -1.79     -4.82
    7   23    1     -2.30      0.63
    8   23    1     -6.19     -3.08
    9   23    1     -0.95      0.96
   10   23    1      0.18     -3.27
   11   23    1      2.60     -3.72
   12   23    1     -0.94     -2.66
   13   23    1     -0.97     -0.36
   14   23    1      0.49     -0.71
   15   23    1     -1.02      1.87
   17   23    1     -3.33      2.69
   18   23    1      2.87      2.42
   19   23    1      6.34     -1.60
   20   23    1      4.12     -0.31
   21   23    1      2.38     -0.70
    1   24    1     -0.04     -3.64
    2   24    1     -2.43     -0.83
    3   24    1     -2.43     -4.80
    4   24    1     -0.22      1.90
    5   24    1      1.86     -1.67
    6   24    1     -1.37      0.77
    7   24    1      6.35      2.34
    8   24    1      2.47     -3.51
    9   24    1      5.27      1.68
   10   24    1     -1.68     -0.10
   11   24    1      1.72      3.59
   12   24    1     -3.15     -1.40
   13   24    1      3.39      2.41
   14   24    1      2.32     -0.16
   15   24    1     -1.63     -0.64
   16   24    1      4.05      1.29
   17   24    1      4.60     -2.29
   18   24    1     -0.58      1.37
   19   24    1     -2.11     -1.23
   20   24    1     -3.88      1.32
    0   25    1     -1.20      2.22
    1   25    1      0.34      3.21
    2   25    1     -0.79      4.28
    3   25    1      3.00      0.64
    4   25    1      4.71     -1.38
    5   25    1      2.14      3.03
    6   25    1     -3.94     -0.03
    7   25    1      5.18     -0.79
    8   25    1     -3.74     -2.42
    9   25    1     -3.90      0.80
   10   25    1     -4.37      0.79
   11   25    1      0.87      0.08
   12   25    1     -1.99     -0.76
   13   25    1     -0.88      2.03
   14   25    1     -2.43     -0.30
   15   25    1     -2.10     -4.05
   16   25    1     -1.80      4.23
   17   25    1     -0.14     -3.75
   18   25    1     -3.08      3.57
   19   25    1      0.41     -2.03
    1   26    1      6.14     -0.85
    2   26    1     -1.87      0.44
    3   26    1      0.95      0.17
    4   26    1     -2.82     -0.67
    5   26    1     -2.03      2.61
    6   26    1     -5.03      0.94
    7   26    1     -0.83      3.50
    8   26    1     -0.98      1.10
    9   26    1      5.05     -0.38
   10   26    1      1.05      1.44
   11   26    1      3.72      2.43
   12   26    1     -2.32      3.36
   13   26    1      0.00     -0.35
   14   26    1      2.03      4.56
   15   26    1      2.01     -5.13
   16   26    1     -1.55      1.43
   17   26    1     -0.46     -3.81
   18   26    1      3.47     -2.04
   19   26    1     -1.29     -2.71
    0   27    1     -3.32     -6.01
    1   27    1      5.13     -0.86
    2   27    1     -1.58      1.33
    3   27    1      1.76      4.67
    4   27    1     -0.83      1.52
    5   27    1      8.88     -1.15
    6   27    1      0.10     -1.66
    7   27    1      1.41      4.08
    8   27    1     -1.38     -2.22
    9   27    1      1.80     -0.17
   10   27    1     -6.82     -3.88
   11   27    1      0.43     -2.81
   12   27    1      0.59     -3.77
   13   27    1     -0.95     -4.48
   14   27    1      0.54      5.76
   15   27    1     -0.83     -3.58
   16   27    1      0.02      0.83
   17   27    1     -1.37      2.98
   18   27    1      0.64     -1.05
    1   28    1      0.41      0.35
    2   28    1     -2.79     -5.42
    3   28    1     -0.99     -4.60
    4   28    1     -3.42     -4.30
    5   28    1      0.23     -3.24
    6   28    1     -5.80     -3.00
    7   28    1     -4.12      2.08
    8   28    1     -0.96     -1.17
    9   28    1     -0.74      1.61
   10   28    1      4.25      0.67
   11   28    1      3.38     -0.51
   12   28    1      4.29      1.94
   13   28    1     -0.69     -3.07
   14   28    1     -2.05      2.46
   15   28    1      0.67      0.45
   16   28    1     -0.04      0.68
   17   28    1     -1.78     -0.02
    0   29    1     -8.47      3.75
    1   29    1     -3.28     -1.58
    2   29    1      2.03      1.99
    3   29    1     -1.65      0.13
    4   29    1      0.13      2.25
    5   29    1     -2.90      3.05
    6   29    1      5.98     -3.68
    7   29    1      5.56     -1.55
    8   29    1      4.87     -3.02
    9   29    1     -0.59      4.17
   10   29    1     -0.01      1.99
   11   29    1     -3.72      1.66
   12   29    1     -0.68      1.74
   13   29    1      2.28     -3.10
   14   29    1     -0.61     -2.64
   15   29    1      0.65      0.68
   16   29    1      3.14     -1.17
    1   30    1      1.62      0.81
    2   30    1      0.68      2.38
    3   30    1     -7.27     -0.10
    4   30    1      0.58     -5.82
    5   30    1     -1.09      2.38
    6   30    1      0.03     -5.14
    7   30    1     -3.54      3.79
    8   30    1     -4.82     -0.50
    9   30    1     -2.02     -0.89
   10   30    1     -0.81     -1.72
   11   30    1     -5.69     -1.35
   12   30    1      1.86      0.84
   13   30    1     -3.43     -0.56
   14   30    1      0.60     -2.08
    0   31    1      3.01     -2.42
    1   31    1     -2.82      0.00
    2   31    1      3.09     -0.68
    3   31    1      2.66     10.23
    4   31    1      4.80      0.25
    5   31    1      3.40     10.09
    6   31    1     -3.48      3.48
    7   31    1      2.54      4.54
    8   31    1      7.29     -0.99
    9   31    1      5.04    -10.81
   10   31    1      4.38      6.58
   11   31    1     -5.52     -5.22
   12   31    1      3.66      5.94
   13   31    1     -2.56      4.28
    1   32    1     -1.29     -0.83
    2   32    1      9.91     -4.97
    3   32    1      2.27      5.31
    4   32    1     -6.35     -7.82
    5   32    1      6.72      0.50
    6   32    1     -5.20     -6.38
    7   32    1      2.90      0.23
    8   32    1     -9.23      3.57
    9   32    1     -5.15      1.22
   10   32    1      0.86      7.26
   11   32    1      0.76     -4.86
   12   32    1      1.19      1.14
    0   33    1      3.43     -5.38
    1   33    1     -3.40      1.42
    2   33    1     -0.79    -15.40
    3   33    1      6.00      6.10
    4   33    1     -4.91     -7.30
    5   33    1     15.30      5.72
    6   33    1     -4.06     -3.68
    7   33    1      4.69      7.09
    8   33    1     -2.05      4.81
    9   33    1      2.90      0.02
   10   33    1     11.26     -5.24
   11   33    1     -1.77      1.15
    1   34    1     -4.32     23.24
    3   34    1      4.57     13.01
    4   34    1    -18.55     -5.71
    5   34    1     -6.73      0.90
    6   34    1     -7.50     -7.35
    7   34    1     -3.19    -10.31
    8   34    1      3.45     -2.51
    9   34    1    -14.84     -6.40
    0   35    1     10.91    -11.15
    1   35    1      3.88      6.17
    2   35    1     -2.84     -9.99
    3   35    1      9.12      0.53
    4   35    1     -1.19      0.51
    5   35    1      7.15      3.02
    2    0    0    152.00     -1.68
    4    0    0     32.38     -1.21
    8    0    0    -11.08     -0.56
   10    0    0     -3.80      0.58
   12    0    0     -5.51      0.44
   14    0    0     -7.31      0.55
   16    0    0      1.26      0.20
   18    0    0      0.76     -0.46
   20    0    0      0.69     -0.51
   22    0    0      3.07     -0.65
   24    0    0     -3.27     -0.11
    1    1    0   -205.01      2.11
    2    1    0    -63.59     -0.18
    3    1    0    -19.65      1.56
    4    1    0    -14.68      0.71
    5    1    0     -6.00      1.07
    6    1    0    -10.72      0.13
    7    1    0     15.00      0.87
    8    1    0     -1.05      0.11
    9    1    0      8.88     -0.09
   10    1    0     -1.16     -0.34
   11    1    0      8.57     -0.45
   12    1    0     -2.33     -0.25
   13    1    0     13.18     -0.34
   14    1    0      9.80     -0.06
   15    1    0      1.38     -0.40
   16    1    0      3.96      0.25
   17    1    0      0.06      0.17
   18    1    0     -2.17      0.06
   19    1    0     -0.66      0.42
   20    1    0      1.89      0.09
   21    1    0     -3.00      0.45
   22    1    0      1.55     -0.16
   23    1    0     -4.02      0.15
   24    1    0     -1.77      0.00
   25    1    0      5.26     -0.40
    0    2    0     28.20     -0.54
    1    2    0    130.26      0.01
    2    2    0     34.25     -0.78
    3    2    0     46.25     -0.74
    4    2    0     -0.98     -0.55
    5    2    0      3.52     -0.20
    6    2    0     -5.97     -0.80
    7    2    0     -0.08     -0.24
    8    2    0     -7.70     -0.38
    9    2    0      0.45     -0.14
   10    2    0    -11.15      0.26
   11    2    0      1.41      0.38
   12    2    0    -11.91      0.26
   13    2    0     -3.83      0.01
   14    2    0     -4.76      0.20
   15    2    0    -10.29     -0.08
   16    2    0      0.84     -0.12
   17    2    0     -3.09     -0.05
   18    2    0      1.22     -0.47
   19    2    0     -1.98     -0.21
   20    2    0      1.07     -0.28
   21    2    0     -3.45     -0.11
   22    2    0      1.70     -0.22
   23    2    0      4.63     -0.01
   24    2    0      1.95      0.28
   25    2    0      5.41      0.01
    1    3    0    -30.71      0.42
    2    3    0   -134.49      1.31
    3    3    0    -37.73      0.15
    4    3    0    -22.56      0.55
    5    3    0      2.24      0.35
    6    3    0    -12.96     -0.04
    7    3    0      3.67      0.22
    8    3    0      5.08      0.23
    9    3    0      7.89     -0.02
   10    3    0      1.45     -0.14
   11    3    0     10.44     -0.23
   12    3    0     -1.36     -0.23
   13    3    0      0.38     -0.08
   14    3    0      7.91      0.11
   15    3    0      0.57     -0.19
   16    3    0      3.13     -0.17
   17    3    0     -1.73      0.09
   18    3    0      1.72      0.11
   19    3    0     -2.66     -0.20
   20    3    0     -0.56      0.19
   21    3    0      2.98      0.06
   22    3    0      0.26      0.10
   23    3    0      3.39     -0.11
   24    3    0     -6.25     -0.01
   25    3    0     -2.41     -0.13
    0    4    0    -27.03      0.18
    1    4    0     32.58     -0.60
    2    4    0     32.93     -0.07
    3    4    0     54.22     -1.36
    4    4    0     20.55     -0.45
    5    4    0     22.75     -0.48
    6    4    0     -2.97     -0.19
    7    4    0      3.43     -0.40
    8    4    0     -8.55     -0.19
    9    4    0      0.09     -0.12
   10    4    0    -14.74     -0.06
   11    4    0      2.39      0.45
   12    4    0     -5.01      0.13
   13    4    0     -3.92      0.13
   14    4    0      2.42      0.14
   15    4    0     -4.90     -0.01
   16    4    0     -1.32     -0.02
   17    4    0     -1.63      0.21
   18    4    0      0.02      0.09
   19    4    0      0.92     -0.10
   20    4    0      2.83     -0.09
   21    4    0      2.91      0.05
   22    4    0     -1.16     -0.16
   23    4    0     -0.86     -0.20
   24    4    0     -0.51      0.13
   25    4    0      2.15      0.17
    1    5    0     20.41     -0.71
    2    5    0     -1.46      0.12
    3    5    0    -52.84      0.54
    4    5    0    -20.80      0.29
    5    5    0     -9.96      0.34
    6    5    0    -10.85      0.36
    7    5    0      3.89      0.15
    8    5    0     -9.86      0.85
    9    5    0     15.12      0.24
   10    5    0     -6.85      0.15
   11    5    0     10.95      0.02
   12    5    0      5.45     -0.53
   13    5    0     -3.98     -0.24
   14    5    0      3.36     -0.32
   15    5    0      1.03      0.00
   16    5    0      5.91     -0.52
   17    5    0      4.11     -0.05
   18    5    0      7.07     -0.22
   19    5    0      0.84      0.08
   20    5    0      0.10     -0.02
   21    5    0     -3.03      0.37
   22    5    0     -1.93      0.44
   23    5    0      1.35      0.25
   24    5    0     -0.35      0.43
   25    5    0      1.74      0.13
    0    6    0     -0.61      0.28
    1    6    0      7.77     -0.12
    2    6    0     32.94     -0.24
    3    6    0     18.51     -0.07
    4    6    0     21.11     -0.54
    5    6    0     25.98     -0.25
    6    6    0      1.29      0.12
    7    6    0     14.71     -0.25
    8    6    0     -9.37     -0.07
    9    6    0      9.09     -0.48
   10    6    0     -8.00     -0.37
   11    6    0     -7.49      0.32
   12    6    0     -1.13     -0.08
   13    6    0     -7.69      0.26
   14    6    0     -2.49      0.09
   15    6    0     -4.65      0.26
   16    6    0     -6.74      0.09
   17    6    0     -7.91      0.03
   18    6    0     -2.68      0.47
   19    6    0     -6.17      0.37
   20    6    0     -3.07      0.11
   21    6    0      0.24     -0.14
   22    6    0     -1.02     -0.11
   23    6    0      4.57     -0.49
   24    6    0     -6.57     -0.39
   25    6    0      0.09     -0.13
    1    7    0      7.63     -0.23
    2    7    0     -3.38     -0.03
    3    7    0      0.82     -0.09
    4    7    0    -22.23      0.39
    5    7    0     -0.59      0.02
    6    7    0    -14.78      0.07
    7    7    0     -3.69     -0.10
    8    7    0     -9.53     -0.09
    9    7    0      1.34      0.94
   10    7    0      2.08     -0.23
   11    7    0     -3.63      0.93
   12    7    0     11.05     -0.18
   13    7    0      6.44      0.22
   14    7    0      5.62     -0.06
   15    7    0      4.87      0.26
   16    7    0      3.69      0.20
   17    7    0      0.90     -0.05
   18    7    0      4.23      0.02
   19    7    0      4.21     -0.24
   20    7    0      2.76     -0.45
   21    7    0     -1.09     -0.26
   22    7    0     -4.34      0.21
   23    7    0     -1.40     -0.04
   24    7    0     -5.57      0.03
   25    7    0     -0.58      0.26
    0    8    0    -36.67      0.12
    1    8    0    -13.69      0.45
    2    8    0    -15.84      0.25
    3    8    0     -1.04      0.29
    4    8    0     -3.26      0.44
    5    8    0      7.63     -0.01
    6    8    0      9.84      0.20
    7    8    0     15.26     -0.03
    8    8    0      6.06     -0.38
    9    8    0      7.42      0.00
   10    8    0      7.28     -1.69
   11    8    0     -5.31     -0.08
   12    8    0     -0.60     -0.83
   13    8    0     -7.33      0.15
   14    8    0     -3.42     -0.41
   15    8    0     -1.39      0.41
   16    8    0      2.21      0.04
   17    8    0     -5.06      0.14
   18    8    0     -4.80      0.25
   19    8    0     -2.51      0.27
   20    8    0     -2.40      1.11
   21    8    0     -1.17      0.09
   22    8    0     -0.69      0.86
   23    8    0      5.62     -0.19
   24    8    0      5.64      0.25
    1    9    0     20.29     -0.04
    2    9    0      6.93     -0.04
    3    9    0     12.95     -0.44
    4    9    0     -7.25      0.18
    5    9    0     -3.36     -0.24
    6    9    0    -16.34      0.26
    7    9    0     -5.56     -0.08
    8    9    0    -15.50     -0.02
    9    9    0     -9.42      0.61
   10    9    0      2.61      0.12
   11    9    0     -2.62      0.83
   12    9    0      4.49      0.26
   13    9    0      1.12      0.55
   14    9    0      6.98     -0.14
   15    9    0     -1.30      0.03
   16    9    0      6.41     -0.16
   17    9    0      2.10     -0.27
   18    9    0      1.65     -0.21
   19    9    0      4.09     -0.97
   20    9    0      2.74     -0.13
   21    9    0      8.85     -1.76
   22    9    0     -0.75     -0.10
   23    9    0      4.76     -0.58
   24    9    0     -0.07      0.20
    0   10    0    -13.25      0.08
    1   10    0     -9.17      0.18
    2   10    0    -13.77      0.59
    3   10    0     -1.31     -0.08
    4   10    0     -8.90      0.31
    5   10    0      6.60     -0.14
    6   10    0      2.81     -0.03
    7   10    0     13.72     -0.05
    8   10    0     11.41     -0.24
    9   10    0      3.26      0.26
   10   10    0     10.80     -0.06
   11   10    0     -0.34     -0.27
   12   10    0      3.23     -0.31
   13   10    0     -4.15     -0.13
   14   10    0      0.42     -0.36
   15   10    0    -10.31      0.01
   16   10    0      1.67     -0.01
   17   10    0      1.93      0.20
   18   10    0     -1.74      0.00
   19   10    0     -2.52      0.10
   20   10    0     -3.93      0.76
   21   10    0      0.60      0.33
   22   10    0     -7.32      0.69
   23   10    0     -1.29      0.12
   24   10    0      1.42      0.49
    1   11    0      8.35      0.16
    2   11    0      1.78     -0.07
    3   11    0      5.29     -0.30
    4   11    0      4.06     -0.22
    5   11    0      7.61     -0.26
    6   11    0     -6.27     -0.09
    7   11    0     -9.73     -0.09
    8   11    0     -4.98     -0.25
    9   11    0    -14.17      0.15
   10   11    0     -4.64     -0.03
   11   11    0     -6.29      0.18
   12   11    0     -0.41      0.12
   13   11    0     -1.02      0.41
   14   11    0      5.06      0.18
   15   11    0      2.32      0.10
   16   11    0     -0.29     -0.36
   17   11    0      2.28     -0.13
   18   11    0      2.24     -0.09
   19   11    0      0.86     -0.31
   20   11    0      0.85     -0.36
   21   11    0      4.02     -0.25
   22   11    0     -0.09     -0.51
   23   11    0      1.62     -0.40
   24   11    0     -1.19      0.76
    0   12    0     -1.53     -0.15
    1   12    0      2.36     -0.42
    2   12    0     -5.85      0.14
    3   12    0      3.64     -0.15
    4   12    0    -11.69      0.12
    5   12    0      0.87      0.08
    6   12    0     -3.38      0.17
    7   12    0      3.40      0.17
    8   12    0     14.24      0.02
    9   12    0      3.53      0.15
   10   12    0      8.91     -0.23
   11   12    0      1.43      0.23
   12   12    0      2.62     -0.04
   13   12    0     -2.30     -0.15
   14   12    0     -0.97     -0.17
   15   12    0     -3.37     -0.34
   16   12    0     -8.18     -0.05
   17   12    0     -3.83      0.22
   18   12    0      1.75      0.22
   19   12    0     -4.01      0.04
   20   12    0     -3.49      0.16
   21   12    0      3.11      0.83
   22   12    0     -1.38      0.13
   23   12    0     -1.96     -0.44
   24   12    0     -7.34      0.23
    1   13    0      3.71     -0.19
    2   13    0      3.25      0.07
    3   13    0      8.95      0.03
    4   13    0     -6.08     -0.29
    5   13    0     10.86     -0.01
    6   13    0      2.52     -0.13
    7   13    0     -2.91     -0.01
    8   13    0     -4.33     -0.02
    9   13    0    -11.56      0.23
   10   13    0     -4.89     -0.08
   11   13    0     -8.75      0.21
   12   13    0      1.10     -0.33
   13   13    0     -5.59     -0.12
   14   13    0      1.41     -0.04
   15   13    0      3.00      0.47
   16   13    0      3.66     -0.13
   17   13    0     -0.98     -0.25
   18   13    0      4.16     -0.32
   19   13    0      0.41     -0.16
   20   13    0     -1.34     -0.41
   21   13    0      0.39     -0.96
   22   13    0      1.16     -0.04
   23   13    0      0.71     -1.38
   24   13    0      0.84      0.16
    0   14    0    -10.00     -0.20
    1   14    0     -3.71      0.01
    2   14    0     -6.83     -0.29
    3   14    0      7.20      0.08
    4   14    0     -6.47     -0.07
    5   14    0     -1.37      0.05
    6   14    0     -4.60      0.28
    7   14    0     -3.31      0.10
    8   14    0      1.56     -0.01
    9   14    0      5.44      0.23
   10   14    0      7.28     -0.38
   11   14    0      3.28     -0.05
   12   14    0      5.68     -0.20
   13   14    0      0.43      0.34
   14   14    0      2.14     -0.18
   15   14    0      2.79      0.18
   16   14    0     -0.49     -0.25
   17   14    0     -3.89      0.08
   18   14    0      2.14      0.84
   19   14    0      4.28      0.20
   20   14    0     -3.19      1.05
   21   14    0     -2.55      0.06
   22   14    0      1.36      3.10
   23   14    0      1.16     -0.02
   24   14    0      0.12      1.19
    1   15    0      3.92     -0.20
    2   15    0     -5.04     -0.09
    3   15    0      5.88      0.10
    4   15    0     -1.91      0.20
    5   15    0     -0.02     -0.06
    6   15    0      8.00      0.18
    7   15    0      1.23     -0.01
    8   15    0      4.49     -0.46
    9   15    0     -0.33      0.06
   10   15    0     -2.81     -0.12
   11   15    0     -6.00      0.05
   12   15    0     -3.62      0.16
   13   15    0     -2.57     -0.21
   14   15    0     -1.48     -0.26
   15   15    0      0.23      0.18
   16   15    0      2.79      0.58
   17   15    0     -0.83      0.10
   18   15    0     -4.20      0.04
   19   15    0      3.40     -0.35
   20   15    0     -4.82      0.44
   21   15    0      2.40     -1.30
   22   15    0     -3.90      0.16
   23   15    0      2.42     -1.30
   24   15    0     -0.04     -0.29
    0   16    0      3.97     -0.04
    1   16    0     -1.52      0.22
    2   16    0     -7.05     -0.11
    3   16    0     -0.95      0.24
    4   16    0      1.96     -0.08
    5   16    0     -4.39     -0.17
    6   16    0      0.12     -0.05
    7   16    0     -6.30      0.16
    8   16    0     -0.97      0.07
    9   16    0     -2.89      0.37
   10   16    0      4.36      0.33
   11   16    0      3.76     -0.21
   12   16    0      6.12      0.12
   13   16    0      2.66      0.05
   14   16    0     -0.10      0.05
   15   16    0     -0.04     -0.08
   16   16    0      1.66     -0.10
   17   16    0      0.62     -0.50
   18   16    0     -4.79     -0.24
   19   16    0      5.57     -0.16
   20   16    0     -0.01      0.07
   21   16    0      2.72     -1.24
   22   16    0     -2.50     -0.02
   23   16    0      3.22      0.61
   24   16    0     -0.84      0.11
    1   17    0      9.26      0.28
    2   17    0      0.91      0.18
    3   17    0      2.55      0.04
    4   17    0      1.32      0.23
    5   17    0     -4.46     -0.02
    6   17    0      2.56     -0.12
    7   17    0     -0.13      0.04
    8   17    0      2.22     -0.43
    9   17    0     -0.22     -0.72
   10   17    0      1.96     -0.34
   11   17    0     -1.87     -0.31
   12   17    0     -2.89      0.31
   13   17    0     -1.62      0.50
   14   17    0     -6.52     -0.08
   15   17    0      0.90      0.20
   16   17    0      1.21      0.55
   17   17    0      2.87      0.51
   18   17    0     -0.81      0.68
   19   17    0     -3.06     -0.32
   20   17    0     -0.23      1.01
   21   17    0     -4.52     -0.22
   22   17    0      1.90      0.11
   23   17    0     -1.37     -0.10
   24   17    0     -2.04     -0.71
    0   18    0     -5.44      0.23
    1   18    0      3.42     -0.22
    2   18    0     -3.75      0.30
    3   18    0     -2.39     -0.24
    4   18    0      2.86      0.12
    5   18    0     -1.54      0.07
    6   18    0      3.29     -0.25
    7   18    0     -1.33      0.23
    8   18    0     -0.51      0.04
    9   18    0     -4.93      0.28
   10   18    0     -1.89      0.73
   11   18    0     -1.52      0.26
   12   18    0      5.06     -0.66
   13   18    0      5.33      0.01
   14   18    0      3.73     -0.53
   15   18    0      0.20     -0.25
   16   18    0     -2.69     -0.77
   17   18    0     -4.77     -0.74
   18   18    0     -1.09     -0.21
   19   18    0      1.47     -0.84
   20   18    0      4.83      0.87
   21   18    0      2.71     -0.24
   22   18    0      1.32     -0.25
   23   18    0      2.60      0.25
    1   19    0     -2.59      0.11
    2   19    0      4.03      0.22
    3   19    0      0.26     -0.05
    4   19    0      6.68      0.03
    5   19    0     -0.15     -0.05
    6   19    0      2.59     -0.21
    7   19    0      0.66     -0.04
    8   19    0      3.21      0.03
    9   19    0      1.18     -0.07
   10   19    0      6.24     -0.77
   11   19    0     -4.09      0.17
   12   19    0      1.32     -0.98
   13   19    0     -5.51      1.46
   14   19    0     -0.66      0.12
   15   19    0     -6.39      0.39
   16   19    0      2.17      0.34
   17   19    0      5.12      0.03
   18   19    0      1.93      0.67
   19   19    0      4.76     -1.04
   20   19    0     -1.93      0.21
   21   19    0      1.02     -0.31
   22   19    0     -6.21     -0.05
   23   19    0      1.67      0.02
    0   20    0      1.22     -0.09
    1   20    0     -3.53     -0.52
    2   20    0      1.38     -0.03
    3   20    0     -7.06     -0.38
    4   20    0     -0.46     -0.05
    5   20    0     -5.53     -0.02
    6   20    0     -1.25      0.14
    7   20    0     -0.91      0.20
    8   20    0      3.11      0.12
    9   20    0     -0.78      0.51
   10   20    0      0.04     -0.13
   11   20    0     -5.80      2.12
   12   20    0     -1.78     -0.61
   13   20    0      1.60      0.27
   14   20    0      1.45     -1.14
   15   20    0      2.62     -0.52
   16   20    0      4.12      0.26
   17   20    0     -0.69     -1.78
   18   20    0     -7.55      0.44
   19   20    0     -6.57     -1.63
   20   20    0     -0.15      0.50
   21   20    0      0.63      0.00
   22   20    0     -1.65      0.25
    1   21    0     -4.04     -0.16
    2   21    0      3.64      0.08
    3   21    0     -1.92      0.10
    4   21    0      3.32     -0.13
    5   21    0      3.43      0.19
    6   21    0      2.46     -0.07
    7   21    0      0.59     -0.04
    8   21    0     -0.85     -0.13
    9   21    0     -4.85      0.57
   10   21    0      3.25     -0.83
   11   21    0      2.63      0.52
   12   21    0     -0.35     -0.91
   13   21    0      3.44     -0.07
   14   21    0     -3.15      1.48
   15   21    0     -0.40      0.03
   16   21    0     -4.28      2.32
   17   21    0      0.84     -0.30
   18   21    0      3.86      3.35
   19   21    0      0.89      0.10
   20   21    0      2.78      1.12
   21   21    0      2.32      0.20
   22   21    0      0.10      0.11
    0   22    0      6.53     -0.06
    1   22    0     -0.99     -0.02
    2   22    0      2.82     -0.30
    3   22    0     -6.16      0.02
    4   22    0     -0.70     -0.15
    5   22    0     -3.51     -0.10
    6   22    0     -5.91      0.14
    7   22    0     -6.06      0.11
    8   22    0      2.41     -0.24
    9   22    0     -0.80      0.41
   10   22    0      5.80     -1.58
   11   22    0     -1.50      0.08
   12   22    0     -2.72      0.18
   13   22    0      0.33     -0.90
   14   22    0     -1.06      0.33
   15   22    0      0.82     -3.38
   16   22    0     -1.10      0.54
   17   22    0      5.36     -2.37
   18   22    0      1.11      0.23
   19   22    0     -0.69     -1.37
   20   22    0     -7.06     -0.51
   21   22    0      1.86     -0.22
    1   23    0     -3.14     -0.24
    2   23    0      2.89      0.06
    3   23    0     -0.14      0.00
    4   23    0      5.16      0.28
    5   23    0     -1.09     -0.20
    6   23    0      6.25      0.06
    7   23    0      0.31     -0.10
    8   23    0      1.93     -0.78
    9   23    0     -6.07      0.82
   10   23    0     -5.23     -0.47
   11   23    0     -0.82      0.54
   12   23    0     -1.90      0.18
   13   23    0      2.19     -0.61
   14   23    0      2.67      1.31
   15   23    0      1.40     -0.06
   16   23    0      2.93      1.91
   17   23    0     -1.28     -0.43
   18   23    0      0.10      0.51
   19   23    0      4.68      0.89
   20   23    0     -0.13      0.22
   21   23    0      5.12      0.30
    0   24    0      1.66     -0.04
    1   24    0      1.52      0.19
    2   24    0      4.19      0.06
    3   24    0      1.21      0.11
    4   24    0     -4.59      0.28
    5   24    0      0.09     -0.12
    6   24    0      4.28      0.14
    7   24    0     -6.03      0.34
    8   24    0      0.08     -0.26
    9   24    0      0.23      0.96
   10   24    0      6.67     -0.26
   11   24    0      5.41     -0.24
   12   24    0      0.52      0.12
   13   24    0     -0.24     -0.04
   14   24    0     -0.83      0.91
   15   24    0     -7.63     -0.23
   16   24    0     -1.47     -0.22
   17   24    0     -7.27     -0.64
   18   24    0     -1.56     -0.42
   19   24    0      0.00     -0.29
   20   24    0     -2.68     -0.59
    1   25    0     -1.39      0.31
    2   25    0     -0.70      0.07
    3   25    0      1.50     -0.26
    4   25    0      0.49      0.37
    5   25    0      1.95     -0.11
    6   25    0      5.17      0.07
    7   25    0      0.72      0.21
    8   25    0     10.45     -0.92
    9   25    0     -2.77     -0.06
   10   25    0      0.37     -0.42
   11   25    0     -2.97      0.02
   12   25    0     -0.02      0.44
   13   25    0      1.21     -0.69
   14   25    0      5.96      0.05
   15   25    0     -0.13     -0.41
   17   25    0      4.80      0.74
   18   25    0     -2.01      0.20
   19   25    0      0.96      0.05
    0   26    0     -0.99      0.22
    1   26    0     -4.19     -0.20
    2   26    0     -0.02      0.45
    3   26    0      2.27     -0.29
    4   26    0      4.77      0.22
    5   26    0     -9.32     -0.18
    6   26    0     -0.21     -0.38
    7   26    0     -3.47      0.21
    8   26    0     -2.33     -0.32
    9   26    0     -7.71      0.55
   10   26    0     -3.12      0.45
   11   26    0      2.48      0.14
   12   26    0     -2.20      0.15
   13   26    0     -2.81     -0.03
   14   26    0      2.49      0.22
   15   26    0     -4.42     -0.04
   16   26    0     -6.01     -0.15
   17   26    0      1.60     -0.25
   18   26    0     -8.15     -0.36
   19   26    0      3.50     -0.24
    1   27    0     -2.68      0.07
    2   27    0     -1.73      0.26
    3   27    0     -5.78     -0.29
    4   27    0      1.22     -0.17
    5   27    0     -8.64     -0.02
    6   27    0      4.21     -0.02
    7   27    0     -2.83      0.46
    8   27    0      7.87      0.00
    9   27    0      4.55      0.00
   10   27    0      4.16     -0.20
   11   27    0     -0.37     -0.19
   12   27    0     -4.19      0.19
   13   27    0     -4.69      0.31
   14   27    0      0.54     -0.06
   15   27    0      4.02     -0.26
   16   27    0     -0.99     -0.14
   17   27    0      7.99     -0.23
   18   27    0      3.46      0.53
    0   28    0     10.45     -0.15
    1   28    0     -0.24     -0.30
    2   28    0      0.28     -0.06
    3   28    0     -7.74     -0.18
    4   28    0      4.77     -0.03
    5   28    0     -3.41      0.00
    6   28    0      4.32     -0.15
    7   28    0    -11.34      0.14
    8   28    0      2.49     -0.37
    9   28    0     -4.03      0.18
   10   28    0     -2.97      0.15
   11   28    0      4.11      0.21
   12   28    0      1.75     -0.25
   13   28    0      3.29     -0.54
   14   28    0     -2.18     -0.01
   15   28    0      5.30     -0.16
   16   28    0     -5.00      0.08
   17   28    0     -2.50     -0.24
    1   29    0     -3.83     -0.21
    2   29    0      5.38      0.15
    3   29    0      2.87      0.26
    4   29    0      7.06     -0.08
    5   29    0      0.65     -0.06
    6   29    0      3.94     -0.07
    7   29    0     -1.67      0.24
    8   29    0      3.83      0.00
    9   29    0      3.07      0.21
   10   29    0     -2.05     -0.22
   11   29    0      8.96      0.07
   12   29    0     -3.09     -0.29
   13   29    0     -0.12      0.38
   14   29    0     -6.75      0.27
   15   29    0     -0.25      0.35
   16   29    0     -1.97     -0.03
    0   30    0     -1.48     -0.09
    1   30    0      3.89     -0.05
    2   30    0      1.70     -0.36
    3   30    0      3.17      0.03
    4   30    0      1.93      0.19
    5   30    0     -2.24     -0.02
    6   30    0      9.03      0.16
    7   30    0      1.02      0.12
    8   30    0     -0.32     -0.15
    9   30    0    -10.24     -0.08
   10   30    0     -7.52     -0.35
   11   30    0     -4.47      0.51
   12   30    0     -2.93     -0.06
   13   30    0      4.55      0.06
   14   30    0      4.10     -0.65
   15   30    0      5.06      0.10
    1   31    0     -1.99     -0.05
    2   31    0     -5.37     -0.30
    3   31    0     -6.07      0.04
    4   31    0      7.37      0.28
    5   31    0     -7.79      0.00
    6   31    0      5.26     -0.05
    7   31    0     -6.93      0.46
    8   31    0      3.16      0.01
    9   31    0      8.78      0.29
   10   31    0      2.70     -0.28
   11   31    0      8.88     -0.11
   12   31    0      3.53     -0.51
   13   31    0      6.94     -0.29
   14   31    0      0.13     -0.40
    0   32    0      7.09      0.06
    1   32    0      1.13      0.68
    2   32    0      5.42     -0.05
    3   32    0     -7.78      0.19
    4   32    0      8.57     -0.04
    5   32    0    -11.43      0.04
    6   32    0     -0.21     -0.58
    7   32    0     -0.34     -0.14
    8   32    0      5.01     -0.52
    9   32    0     11.45     -0.16
   10   32    0    -16.73     -0.40
   11   32    0      2.37      0.14
   12   32    0    -12.99      0.26
   13   32    0     -8.93      1.08
    1   33    0     -4.65      0.53
    2   33    0      4.09     -0.18
    3   33    0    -17.06     -0.04
    4   33    0      4.39     -0.09
    5   33    0     -9.70      0.32
    6   33    0      3.75     -0.56
    7   33    0    -12.34      0.32
    8   33    0     -7.50     -0.13
    9   33    0     -3.00      0.60
   10   33    0     -0.91     -0.02
   11   33    0      8.94      0.36
    0   34    0     13.92     -1.31
    1   34    0     -2.03     -0.21
    2   34    0     23.85     -0.44
    3   34    0     -7.97     -0.11
    4   34    0     19.63     -0.67
    5   34    0     -1.75      0.77
    6   34    0      9.77     -0.66
    7   34    0     -5.21      0.61
    8   34    0      1.92     -0.47
    1   35    0    -34.19      1.49
    2   35    0      6.04      0.46
    3   35    0    -20.07      0.98
    4   35    0      0.12     -0.17
    5   35    0     -4.33      1.06
    0    1    1    -52.50    157.93
   25    7    1     -1.74      0.15
   23   18    1      0.23     -2.54
   16   23    1      2.75      0.70
   15   30    1     -4.29     -0.92
    2   34    1    -11.37     -6.79
   25    4    2     -6.21      6.22
   25    5    2      1.58      4.92
   25    6    2      0.74     -3.29
   20   20    2     -1.11     -6.59
    1   33    2     24.19      7.14
    1   34    2     12.73     -2.61
   25    4    3     -2.28     -1.35
   23    5    3      6.50      7.08
   25    5    3      2.61     -3.25
   22   18    3      0.23     -1.65
   21   22    3     -1.39      4.80
    5   25    3     -9.42     -8.31
    0   29    3      1.79     -0.03
    3   33    3      0.47    -10.00
   24    7    4     -0.59     -4.89
   24    8    4     -8.56     -0.78
    0   30    4    -10.06     -2.43
    0   32    4     -4.79     20.75
    5   32    4      6.82     -0.06
    6   32    4      4.70     -0.48
    9   32    4      0.83     11.38
   24    0    5     -3.87      1.21
   18    1    5      4.57      3.07
   24    3    5     -4.33     -5.61
   23   10    5    -10.75     -3.63
   15   26    5     -5.64     13.55
    0   29    5    -12.42     12.28
    1   31    5    -10.47     13.67
   23    5    6     -5.01     -0.72
    0   22    6      0.46     -1.55
    0   28    6      3.86      9.18
    1   29    6     -1.27      3.74
    0   30    6      4.14    -10.82
    1   30    6      4.50      5.67
   14    0    7      0.04      8.18
   18    0    7      9.32     -1.14
   22    0    7     10.91      2.97
   18    1    7      2.75     -1.82
   20    4    7      3.34     -4.09
   22    7    7      3.14     -6.18
   13   13    7     -3.36     13.36
    6   15    7     -1.10     -0.95
    2   17    7      1.75      0.38
    1   22    7      0.37     -4.49
    4   22    7     -0.25      2.50
    0   23    7      0.83      2.52
    4   24    7      3.94      3.48
    0   25    7      2.68     18.89
    2   26    7      1.92     -3.93
    3   26    7      2.07     -0.17
    0   27    7     -0.71      6.79
    1   27    7     -1.06     10.13
    2   27    7      3.17      1.50
    5   27    7     -3.37     -3.31
    1   28    7      2.78    -10.79
    3   28    7      3.90     -7.53
    4   28    7     -6.51      5.47
    0   29    7     -5.89      3.33
    1   29    7      1.51      3.16
    2   29    7     -8.07     12.57
    6    0    8     -2.84      1.17
    8    0    8      3.09      2.61
   10    0    8     -0.31      3.02
   14    0    8     -5.38     -1.73
   16    0    8     -1.73     -0.89
   18    0    8     -0.73     -4.75
   22    0    8     12.35     -2.50
    6    1    8      0.38      0.55
    7    1    8     -1.11      0.09
    8    1    8     -3.49      1.07
   10    1    8     -7.59      1.27
   17    1    8     -0.01     -3.06
   18    1    8      8.67      4.83
   20    1    8     18.37     14.83
   22    1    8     -0.95      6.09
    6    2    8     -4.08     -1.03
    7    2    8      0.13     -1.72
   10    2    8     -3.65      1.10
   17    2    8     -4.69      3.75
   18    2    8      0.65      1.46
   22    2    8      8.59      2.66
    6    3    8      2.65      0.08
    7    3    8      4.03      0.52
   13    3    8      0.74      2.93
    7    4    8     -1.51     -1.31
   12    4    8      0.54      3.21
   15    4    8     -1.09     -2.35
    9    5    8      2.47     -1.07
   10    5    8     -5.25      1.66
   12    5    8     -0.15     -7.50
   15    5    8     -1.72     -2.13
   20    5    8      1.91      2.81
   15    6    8      0.62      0.34
   20    6    8      6.11     -2.29
   21    7    8     -1.63      2.46
    6    8    8      0.96     -2.25
   20    8    8     -1.41      4.91
    5    9    8     -1.42      2.25
    6    9    8     -5.91      6.84
   12    9    8      8.74     -3.81
   20    9    8     -0.45     -6.77
    6   10    8      2.74     -3.73
    6   11    8     -0.04      5.39
   13   11    8      7.04     -0.80
   18   11    8      1.69     -1.90
    6   12    8      0.04     -3.73
   15   12    8     -9.25      3.50
    5   13    8      3.59     -1.10
    6   13    8     -1.79     -3.27
    7   13    8     -0.27      5.51
   14   13    8      9.01     -0.64
    3   14    8      2.81      0.29
    4   14    8     -2.33      0.66
    5   14    8     -1.18      1.25
    6   14    8     -2.51     -1.90
    1   15    8      1.56     -3.70
    2   15    8     -2.54     -1.10
    3   15    8      0.78     -3.07
    4   15    8     -0.50     -2.41
    5   15    8     -2.00      2.97
    6   15    8      2.69      1.43
    0   16    8     -6.99      2.70
    1   16    8      2.28      0.92
    3   16    8      2.57      2.34
    4   16    8      1.87      0.46
    8   16    8     -0.48      0.12
    1   17    8      5.37     -3.93
    2   17    8     -3.32     -2.11
    3   17    8     -1.26     -1.71
    4   17    8     -1.26     -2.86
   15   17    8      1.43     15.42
    0   18    8     -3.23      0.19
    3   18    8      1.07      4.79
    3   19    8      1.23     -4.13
    4   19    8      0.21     -2.03
    5   19    8     -0.10     -1.16
    6   19    8      0.50      1.13
    2   20    8     -4.00      0.21
    4   20    8      1.78      1.86
    5   20    8     -2.29     -0.12
    6   20    8      2.81     -0.18
    1   21    8      2.67      2.43
    2   21    8      2.39      0.80
    3   21    8      3.55      1.68
    1   22    8      1.61     -0.61
    2   22    8     -0.51     -1.56
    3   22    8     -4.56      1.26
    4   22    8     -0.30      2.63
    1   23    8     -2.64      3.68
    2   23    8     -1.46     -1.14
    3   23    8     -2.33      2.81
    4   23    8      7.76     -2.96
    0   24    8      2.60     -1.51
    1   24    8      0.99     -0.61
    2   24    8      3.62     -7.33
    3   24    8     -1.34      0.16
    1   25    8     -0.37      0.33
    2   25    8     -2.19     -0.73
    3   25    8     -8.25     -1.89
    0   26    8     -2.55     -3.57
    1   26    8      2.78      6.07
    2   26    8      6.14      0.59
    3   26    8      4.28     -2.44
    5   26    8      1.48      6.82
   10   26    8      1.89      5.31
    1   27    8     -5.48      4.11
    2   27    8     -0.21      2.08
    3   27    8     -3.70      1.31
    0   28    8      2.01     -5.02
    1   28    8     -2.32     -7.41
    2    0    9    -12.08      6.29
    4    0    9     -6.42     -4.42
    6    0    9     -0.55      0.61
    8    0    9     -1.61      5.24
   10    0    9      0.14      5.34
   12    0    9      4.33     -0.47
   14    0    9      2.98      1.00
   16    0    9      2.68     -3.71
   18    0    9     -2.09     -8.78
    0    1    9     -9.56     -0.61
    3    1    9      9.00      2.17
    4    1    9      1.56      1.66
    5    1    9      4.65      2.31
    6    1    9      2.51      4.15
    7    1    9      0.67     -5.01
    8    1    9     -0.18     -0.31
    9    1    9      2.39     -3.59
   10    1    9      0.30      2.85
   11    1    9     -1.97     -1.17
   12    1    9      0.01     -0.66
   13    1    9     -0.48      2.77
   14    1    9      0.75     -2.25
   15    1    9      1.71      0.51
   16    1    9      2.93      1.76
   17    1    9      5.30     -1.19
   18    1    9     -0.28      5.70
   21    1    9      1.29     -2.48
    2    2    9     -4.49     -1.01
    3    2    9     -0.47      1.78
    4    2    9     -6.88     -0.79
    5    2    9     -4.45     -6.84
    6    2    9     -5.38      1.46
    7    2    9     -0.49     -6.93
    8    2    9     -1.65      3.72
    9    2    9     -1.47     -0.91
   10    2    9     -0.56     -4.09
   11    2    9     -2.18     -0.39
   12    2    9      0.93     -2.57
   13    2    9     -0.22     -0.10
   15    2    9     -0.64     -2.49
   16    2    9     -2.68      5.02
   17    2    9      1.28     -3.20
   18    2    9     -5.53     15.38
   21    2    9     -1.83      1.91
    4    3    9      3.11     -2.46
    5    3    9      5.43     -2.43
    6    3    9      2.98      3.66
    7    3    9      6.02      0.01
    8    3    9     -1.10     -0.28
    9    3    9      2.41     -0.54
   10    3    9      4.18     -4.82
   11    3    9     -0.76      6.87
   12    3    9      1.95     -4.73
   13    3    9     -1.34     -0.25
   14    3    9      1.09      1.81
   16    3    9     -2.99     -1.65
   18    3    9      1.52      1.92
    4    4    9      3.31      5.34
    5    4    9     -2.88      1.27
    6    4    9     -5.56      1.55
    7    4    9     -2.50      2.11
    8    4    9     -4.62     -0.61
    9    4    9     -0.39      7.08
   10    4    9     -2.15      3.64
   11    4    9     -1.59      5.54
   12    4    9      1.60     -3.86
   13    4    9      0.20      2.26
   14    4    9     -0.10      6.87
   17    4    9     -1.01     -4.67
   18    4    9     -4.88      5.62
   20    4    9      0.91      3.80
    4    5    9     -0.35      0.61
    5    5    9      0.76     -3.77
    6    5    9      1.30      0.97
    7    5    9      4.78      1.17
    8    5    9      1.94     -2.42
    9    5    9      0.00     -0.06
   10    5    9      0.79     -7.59
   11    5    9     -0.72     -1.69
   12    5    9     -1.96      0.87
   13    5    9     -0.96     -1.34
   14    5    9     -0.95      0.24
   15    5    9      1.11     -3.68
   18    5    9      0.29     -1.34
   20    5    9      5.34     -1.29
    1    6    9      7.57     -3.68
    4    6    9     -0.78      2.71
    5    6    9      3.41      3.32
    6    6    9     -4.46      0.70
    7    6    9     -0.37     -0.19
    8    6    9     -2.88     -2.20
    9    6    9     -2.26      0.80
   10    6    9      1.71     -3.17
   11    6    9     -2.99      4.66
   14    6    9     -0.81      2.40
   15    6    9     -2.34     -0.39
   19    6    9    -11.33     -2.68
   20    6    9      3.78     -2.75
    0    7    9     -7.06      0.28
    4    7    9     -4.97     -0.77
    5    7    9      2.45     -1.73
    7    7    9      3.72      1.84
    8    7    9      4.64      2.96
    9    7    9      4.19      2.88
   10    7    9      5.75      1.16
   11    7    9      3.00     -0.52
   12    7    9      1.86      2.41
   13    7    9      0.73     -1.57
   14    7    9      4.01      9.62
   15    7    9     -0.03     -2.29
   19    7    9     -1.37      4.17
   20    7    9      4.19      6.11
    3    8    9      5.48     -1.45
    4    8    9      1.16     -2.76
    5    8    9      5.16      1.31
    6    8    9     -0.82      2.46
   10    8    9     -8.09      0.05
   11    8    9     -2.81     -1.13
   12    8    9     -2.75      1.54
   13    8    9      2.19     -4.57
   14    8    9      1.41     -2.78
   16    8    9     -0.11     -0.91
   19    8    9      3.09      1.94
   20    8    9     -0.76     -2.82
    3    9    9     -0.70      0.48
    4    9    9     -6.81      0.46
    5    9    9     -2.09      0.60
    6    9    9     -1.56     -2.31
    9    9    9      1.74      3.35
   10    9    9      9.86     -5.00
   13    9    9      0.05     -1.93
   14    9    9     -3.65     -1.27
   15    9    9      5.10      3.62
   16    9    9     -2.49      1.26
   18    9    9    -16.37     -7.54
    2   10    9      1.89     -2.05
    3   10    9      5.02      0.69
    4   10    9      0.99     -2.48
    5   10    9      3.18     -0.09
    6   10    9      5.38     -0.75
    9   10    9     -5.11      3.33
   10   10    9     -3.81     -1.44
   11   10    9    -14.86      3.00
   13   10    9     -5.15      1.61
   14   10    9     -1.58      1.14
   15   10    9     -3.14     -1.15
   16   10    9      0.27     -4.06
   19   10    9     10.13      2.52
    0   11    9     -0.47      0.69
    1   11    9      1.29      2.77
    2   11    9     -3.33      0.02
    3   11    9      0.74      1.89
    4   11    9     -2.01     -0.50
    5   11    9     -3.56      1.16
    6   11    9      0.30     -1.37
    9   11    9     -0.21     -2.95
   11   11    9      4.48     -5.97
   14   11    9      1.74     -2.22
   15   11    9     -5.94      1.63
   16   11    9      9.45      1.18
   19   11    9      2.00      1.34
    1   12    9      4.19     -0.69
    2   12    9     -2.31     -0.78
    3   12    9      1.39     -0.60
    4   12    9      1.05      2.54
    5   12    9     -1.12     -0.97
    6   12    9      4.82      0.21
    7   12    9     -0.55      0.18
    8   12    9      5.72      1.10
    9   12    9     -0.88      3.77
   10   12    9      1.96      3.80
   11   12    9     -8.42      4.79
   15   12    9     -2.62      9.08
   16   12    9     -1.96     -2.76
    0   13    9     -6.25     -0.06
    1   13    9      1.64      0.08
    2   13    9     -4.28      1.53
    3   13    9     -0.60      1.25
    4   13    9     -0.19      0.72
    5   13    9     -4.04      1.67
    6   13    9      0.70      2.60
    8   13    9     -0.19      1.96
    9   13    9     -4.43      1.61
   11   13    9      2.38     -0.29
   14   13    9      4.01    -10.21
   15   13    9      4.89     -3.60
   16   13    9      0.81     -9.10
    1   14    9      4.96      0.77
    2   14    9      0.87     -2.24
    3   14    9      3.08     -1.29
    4   14    9      0.85     -4.22
    5   14    9      0.26      1.36
    7   14    9      0.05     -1.19
    8   14    9      0.50     -0.12
    9   14    9     -1.73      0.35
   11   14    9     -0.36     -2.02
   12   14    9     -9.71      5.93
   14   14    9     -4.68      4.66
   15   14    9      1.43      7.49
   16   14    9     -4.85      2.45
   17   14    9      1.37      4.57
    0   15    9     -4.64      0.92
    1   15    9     -3.00      0.90
    2   15    9      0.48      0.99
    3   15    9     -1.61      1.83
    4   15    9      0.74      1.21
    5   15    9     -2.19     -0.67
    6   15    9      0.22      2.15
    7   15    9     -3.93      1.59
    9   15    9     -2.14      2.12
   10   15    9     -2.96      2.46
   11   15    9      2.28      0.11
   14   15    9     -2.10     -4.86
   16   15    9     -9.82     -5.70
   18   15    9     -7.50     -2.35
    1   16    9      1.25     -0.72
    2   16    9      3.87     -0.15
    3   16    9     -0.32      0.28
    4   16    9      3.51      0.35
    5   16    9     -2.51     -4.83
    6   16    9      0.87      0.26
    9   16    9      0.50     -2.27
   12   16    9     -0.62    -11.12
   18   16    9     -7.89      9.41
    0   17    9      0.92     -2.43
    1   17    9     -4.18      0.06
    2   17    9     -3.68     -2.09
    3   17    9     -2.84      0.94
    4   17    9      0.83      2.11
    5   17    9     -3.17     -0.27
    7   17    9     -2.60     -0.17
    8   17    9     -4.53     -3.01
   15   17    9      4.40     -1.85
    1   18    9     -1.17      2.11
    2   18    9      3.44     -1.78
    3   18    9      0.31     -0.77
    4   18    9      2.46     -0.99
    5   18    9     -1.49     -1.74
    0   19    9      7.20      1.87
    1   19    9      0.32      1.21
    2   19    9     -1.00      1.47
    3   19    9     -3.56     -0.76
    4   19    9     -0.03      1.36
    5   19    9     -1.58      2.36
    6   19    9     -1.11      2.17
    8   19    9     -1.84      4.32
    1   20    9     -6.06     -3.02
    2   20    9      1.53      0.46
    3   20    9      1.75     -2.51
    4   20    9      3.85      1.76
    6   20    9      0.57     -1.39
    0   21    9      7.49     -2.63
    1   21    9      3.62     -0.01
    2   21    9      7.18     -0.69
    3   21    9     -5.03     -0.42
    4   21    9      1.57      0.63
   13   21    9      4.48     -9.61
   14   21    9     -5.79      2.03
    1   22    9     -7.97      4.12
    2   22    9     -4.63      0.21
    3   22    9     -4.96      2.41
    4   22    9      3.66      1.21
    9   22    9      3.67     -3.87
    0   23    9      6.89     -1.88
    1   23    9      1.25      0.10
    2   23    9      8.97     -1.08
    3   23    9      3.34     -1.80
    1   24    9     -8.55      4.27
    2   24    9     -0.77      1.43
    3   24    9    -12.30      2.12
    0   25    9      5.34     -6.77
    1   25    9      2.33     -0.21
    2   25    9      9.79     -2.35
    3   25    9      7.08     -5.40
    1   26    9     -5.49      2.68
    2   26    9     -2.60      1.28
    3   26    9     -0.26     -8.63
    0   27    9      7.83     -3.58
    1   27    9     -5.01     -4.86
    0    0   10     -8.83      6.74
    2    0   10    -10.59     -2.29
    4    0   10      6.34      0.26
    6    0   10      8.21      1.37
    8    0   10     -1.68      2.54
   10    0   10      3.97      5.34
   12    0   10      0.55     -2.08
   14    0   10     -3.57     -2.13
   16    0   10     12.63     -3.60
    1    1   10      5.63     -0.04
    2    1   10      0.66     -4.87
    3    1   10      2.31      7.11
    4    1   10      2.66      4.20
    5    1   10     -8.56      0.82
    6    1   10     -1.32      3.51
    7    1   10     -2.99     -2.98
    8    1   10      2.35     -0.20
    9    1   10     -1.81     -4.69
   10    1   10     -0.35     -2.54
   11    1   10     -3.54     -0.43
   12    1   10      0.71      2.75
   13    1   10     -1.75      0.50
   14    1   10     -1.42     -0.66
   15    1   10     -4.26      3.07
   17    1   10    -10.34      1.24
    0    2   10     -0.23     -0.50
    1    2   10     -1.39      5.76
    2    2   10     -1.84     -4.11
    3    2   10    -10.59     -0.75
    4    2   10     -1.28     -3.71
    5    2   10     -3.01     -1.95
    6    2   10      0.84      2.87
    7    2   10      4.61     -1.23
    8    2   10      0.96      7.96
    9    2   10     -0.16     -1.88
   10    2   10      1.58      1.46
   11    2   10      4.04      2.64
   12    2   10      1.99      2.08
   13    2   10      0.74     -0.01
   14    2   10      2.81      4.05
   15    2   10     -6.65      5.88
   17    2   10     -3.14      2.55
   18    2   10      4.08     -7.09
    1    3   10      1.69      3.37
    2    3   10      6.40     -2.11
    3    3   10      4.82     -2.31
    4    3   10     11.35      2.58
    5    3   10      5.58     -1.86
    6    3   10     -1.07     -0.32
    7    3   10      3.13     -2.78
    8    3   10     -2.92      0.86
    9    3   10      0.49     -4.78
   10    3   10      2.99      2.10
   11    3   10     -0.68     -0.88
   12    3   10     -1.97     -2.31
   13    3   10      2.90     -3.89
   14    3   10      8.21      0.40
   15    3   10      2.26     -5.24
   16    3   10      8.07     -4.62
   17    3   10     -2.46      2.46
    0    4   10      0.36     -9.89
    1    4   10     -0.81      0.20
    2    4   10     -1.16      0.87
    3    4   10     -5.89     -2.36
    4    4   10     -5.44     -0.29
    5    4   10     -4.54     -4.52
    6    4   10     -3.06     -2.39
    7    4   10      0.83     -0.60
    8    4   10      2.23      0.59
    9    4   10     -1.41      4.28
   10    4   10      0.01      0.49
   11    4   10     -3.19     -2.38
   12    4   10      0.43      3.71
   14    4   10     -2.51     -3.99
   15    4   10     -2.38     -0.93
   16    4   10      0.56     -3.83
   17    4   10     -1.40     13.07
   19    4   10     -3.98     11.57
    1    5   10     -1.92      0.72
    2    5   10      2.37      3.18
    3    5   10      1.25     -2.29
    4    5   10      5.00      3.39
    5    5   10      6.93      3.16
    6    5   10      0.43      3.06
    7    5   10     -2.38     -2.24
    8    5   10     -0.63      1.11
    9    5   10     -6.99     -4.49
   10    5   10     -3.68     -4.32
   11    5   10      0.61     -1.05
   12    5   10     -2.52      6.88
   13    5   10     -3.21     -0.81
   14    5   10     -4.23     -1.88
   16    5   10      0.17    -10.66
   17    5   10      7.52     10.51
   19    5   10      1.31      9.39
    0    6   10     -1.59      1.31
    1    6   10      0.64     -5.31
    2    6   10      0.06      0.72
    3    6   10     -3.12     -2.04
    4    6   10     -6.57      1.20
    5    6   10     -4.39     -0.56
    6    6   10     -5.80     -0.76
    7    6   10     -1.61     -4.34
    8    6   10      5.98      4.25
    9    6   10      3.36     -2.40
   10    6   10      6.90      4.71
   11    6   10      4.92     -5.45
   12    6   10      1.74     -4.25
   13    6   10      0.31     -1.19
   14    6   10      6.74     -5.17
   17    6   10     -2.44      9.89
   18    6   10      2.36    -11.97
   19    6   10      5.77      6.58
    1    7   10      0.79      1.68
    2    7   10     -0.66      4.43
    3    7   10      2.48      2.60
    4    7   10      2.98     -0.52
    5    7   10      5.52      0.12
    6    7   10      7.30      3.12
    7    7   10     -0.03      1.42
    8    7   10      2.11      1.95
    9    7   10     -2.68     -1.24
   10    7   10     -3.99      4.65
   11    7   10     -2.59     -4.01
   12    7   10      0.13      2.44
   13    7   10     -3.68      5.91
   14    7   10     -0.97     -8.33
   15    7   10     -7.79      6.74
   17    7   10     -4.73     15.47
   18    7   10     -0.70     -5.64
   19    7   10      8.27     -1.14
    0    8   10      1.87      3.61
    1    8   10     -1.27     -0.28
    2    8   10      1.60     -1.71
    3    8   10     -0.11     -1.49
    4    8   10     -1.70     -2.25
    5    8   10     -6.36      0.06
    6    8   10     -1.56      2.53
    7    8   10     -7.47     -3.43
    8    8   10     -1.60     -0.40
    9    8   10      4.18      0.83
   10    8   10     -2.45      4.10
   11    8   10      5.16      1.25
   12    8   10      0.95      0.25
   13    8   10      0.19      3.76
   14    8   10     -2.21     -3.77
   15    8   10      4.08     10.18
   17    8   10      2.21      1.45
   19    8   10      0.32      1.59
    1    9   10     -1.90     -2.52
    2    9   10     -1.38      0.01
    3    9   10     -2.37      1.36
    4    9   10      1.49      2.45
    5    9   10      1.45     -0.70
    6    9   10      6.86     -0.14
    7    9   10      4.09     -1.78
    8    9   10      0.04      4.25
    9    9   10      3.12     -2.59
   10    9   10     -8.77     -4.75
   11    9   10     -4.61      3.41
   12    9   10     -4.28     -4.04
   13    9   10      2.33      9.35
   14    9   10      0.51     -3.94
   15    9   10      4.13      5.27
   17    9   10      6.33      7.71
   18    9   10     -8.48      3.97
   19    9   10      2.55      1.85
    0   10   10      1.70      0.58
    1   10   10      1.52      0.81
    2   10   10      1.70      1.10
    3   10   10      1.00     -2.68
    4   10   10      2.44     -0.35
    5   10   10     -3.90     -3.28
    7   10   10     -3.29      1.83
    8   10   10     -5.80      1.71
    9   10   10      0.36     -0.16
   10   10   10      2.66      2.79
   11   10   10      1.71      6.71
   12   10   10      2.26     -7.62
   13   10   10      5.42      2.18
   14   10   10     -2.94     -7.82
   15   10   10      0.37      7.86
   18   10   10     -2.80    -11.29
   19   10   10      8.27     -5.15
    1   11   10     -3.03     -3.24
    2   11   10      2.41     -0.05
    3   11   10     -3.89     -0.72
    4   11   10      3.90      2.42
    5   11   10     -2.46      1.57
    6   11   10      3.88      0.75
    7   11   10      2.36     -3.06
    8   11   10      2.53     -3.92
    9   11   10      2.36     -0.84
   10   11   10      5.82     -5.69
   11   11   10      0.00     -6.83
   12   11   10     -2.76     -1.71
   13   11   10      1.91      0.05
   14   11   10     -2.13     -0.72
   15   11   10      7.01      6.02
   16   11   10    -11.06     -1.84
   17   11   10      9.79      0.40
   18   11   10    -10.54      0.27
    0   12   10      2.21      3.78
    1   12   10     -1.45     -1.48
    2   12   10      3.77      3.25
    3   12   10     -3.85     -0.41
    4   12   10      4.66      0.45
    5   12   10     -2.09     -1.46
    6   12   10     -0.68     -0.05
    7   12   10     -0.76     -2.16
    8   12   10     -2.82      0.31
   10   12   10     -0.51     -1.32
   11   12   10     -0.97      5.46
   13   12   10      0.06     -1.62
   14   12   10      0.63     -8.30
   15   12   10      6.12      0.18
   18   12   10      0.72      1.56
    1   13   10     -0.78     -0.72
    2   13   10      1.69      2.58
    3   13   10     -2.53     -4.40
    4   13   10     -0.45      2.42
    5   13   10     -0.26     -1.16
    6   13   10      0.32      3.34
    7   13   10      5.47     -0.53
    8   13   10      2.01      1.22
    9   13   10      3.24      3.10
   11   13   10      2.92     -3.06
   12   13   10      3.10     -7.99
   13   13   10     -2.24      5.22
   14   13   10     -4.58     -7.18
   15   13   10      3.47      5.91
   18   13   10     -0.33      9.20
    0   14   10      0.10     -0.50
    1   14   10     -2.27      0.37
    2   14   10      1.45     -0.58
    3   14   10     -2.31     -3.29
    4   14   10     -0.37      0.14
    5   14   10      0.39     -3.90
    6   14   10     -1.50     -1.29
    7   14   10     -0.62     -0.95
    8   14   10     -2.74     -2.78
    9   14   10     -2.35      0.89
   10   14   10     -5.02      1.64
   11   14   10     -2.94      2.72
   12   14   10     -5.35      3.48
   13   14   10     -0.10     14.54
   14   14   10     -5.08      0.14
   15   14   10      6.21      4.02
   17   14   10      2.51     -6.84
    1   15   10     -2.10     -1.64
    2   15   10      2.98      2.04
    3   15   10      0.32      1.81
    4   15   10      2.99      0.48
    5   15   10     -0.23      1.27
    6   15   10     -3.03      3.91
    7   15   10      0.88      4.40
    8   15   10     -0.07     -1.78
    9   15   10      0.48      3.00
   13   15   10      8.03     -2.77
   15   15   10      6.20     -5.70
   17   15   10     -2.06    -10.22
    0   16   10      3.37      2.87
    1   16   10     -0.70     -3.43
    2   16   10     -0.98      4.02
    3   16   10     -1.11     -2.06
    4   16   10     -1.68      0.95
    5   16   10      0.11     -0.10
    6   16   10     -2.05      0.54
    7   16   10      0.03     -0.06
    8   16   10     -2.32     -1.74
   11   16   10     -2.95      4.32
   13   16   10     -1.12      9.12
   14   16   10     -8.90      1.50
   15   16   10      5.92     -3.59
    1   17   10     -2.13     -3.67
    2   17   10     -0.64      3.87
    3   17   10      0.93     -0.66
    4   17   10     -0.02      4.20
    5   17   10      2.78     -0.71
   13   17   10      7.95     -3.20
    0   18   10      5.89      4.26
    1   18   10      2.31     -0.91
    2   18   10      5.48      0.91
    3   18   10     -1.39     -2.83
    4   18   10      0.80     -0.21
    5   18   10     -0.70     -2.54
    9   18   10      4.16     -2.11
    1   19   10     -5.40     -1.04
    2   19   10     -1.34     -1.18
    3   19   10     -4.53     -0.80
    4   19   10      2.82      0.25
    5   19   10     -1.40     -0.34
   10   19   10     -1.66     -5.59
   12   19   10     -3.16     -0.52
   14   19   10      5.14      7.02
    0   20   10     -5.42      1.02
    1   20   10      1.47     -0.22
    2   20   10      1.83     -0.14
    3   20   10      1.53      2.17
    4   20   10     -0.16     -2.32
    5   20   10     -3.96      3.26
   11   20   10     -4.44      6.93
    1   21   10      4.16     -2.43
    2   21   10     -2.90      0.71
    3   21   10     -3.09     -0.44
   12   21   10      0.08      6.63
    0   22   10     -1.73      2.38
    1   22   10     -3.73      0.79
    2   22   10      3.24      0.86
    3   22   10      4.08      1.34
    7   22   10     -3.33      9.28
    1   23   10      4.25     -1.89
    2   23   10      5.48     -2.65
    4   23   10     -1.83      1.13
    0   24   10     -3.63      2.27
    1   24   10     -4.83     -0.11
    2   24   10     -5.15     -0.61
    1   25   10     -2.05      2.27
    0   26   10      3.63     -2.76
    2   26   10     -3.77     -1.27
    2    0   11      2.16      3.07
    4    0   11      6.43      8.11
    6    0   11      1.55      8.81
    8    0   11     -0.55     -4.85
   10    0   11     -8.52     -9.54
   12    0   11      7.13     -6.73
   14    0   11      7.33      3.67
   18    0   11     -1.23     -1.72
    0    1   11     -0.56     -2.50
    1    1   11     -1.43      0.09
    2    1   11     -0.89     -0.97
    3    1   11     -4.07     -2.52
    4    1   11     -5.84      1.54
    5    1   11      0.63     -6.80
    6    1   11     -1.40      1.41
    7    1   11      0.85     -3.80
    8    1   11      0.67     -1.88
    9    1   11      0.82      1.92
   10    1   11     -5.02     -4.47
   11    1   11      2.68      3.75
   12    1   11      1.02     -0.57
   13    1   11     -7.48     -2.78
   14    1   11      3.44     -1.47
   15    1   11    -12.22     -0.07
   16    1   11     -4.28      7.65
   17    1   11     -9.26      0.42
   18    1   11    -10.15      0.02
    1    2   11     -0.86      0.81
    2    2   11      3.27     -1.31
    3    2   11     -1.10     -1.73
    4    2   11     -0.39     -0.57
    5    2   11      2.78     -0.93
    6    2   11     -4.14      1.57
    7    2   11      2.58      3.57
    8    2   11     -1.39      1.83
    9    2   11      5.69      2.68
   10    2   11      0.43      0.51
   11    2   11      1.23     -0.54
   12    2   11     -1.54      0.01
   13    2   11     -1.35     -6.91
   15    2   11     -5.39     -2.44
   16    2   11      9.87     -5.90
   17    2   11      6.77      0.63
   18    2   11      2.30     -1.76
    0    3   11      0.50      1.70
    1    3   11     -1.79     -0.19
    2    3   11      0.28      4.07
    3    3   11      0.02      1.84
    4    3   11     -4.41      2.36
    5    3   11     -1.68      0.75
    6    3   11     -5.66     -4.00
    7    3   11      1.73      1.48
    8    3   11     -7.34     -3.09
    9    3   11      6.64      3.28
   10    3   11     -4.16      3.16
   11    3   11     -0.50      0.78
   12    3   11      1.32      9.93
   13    3   11     -4.54      0.83
   14    3   11     -1.81      5.03
   15    3   11    -10.24     -2.24
   16    3   11     -2.75     -2.67
   17    3   11     -4.23      8.94
   18    3   11     -6.59      3.81
    1    4   11     -2.71     -1.95
    2    4   11     -0.48      0.78
    3    4   11      4.75     -1.39
    4    4   11     -1.06      0.36
    5    4   11      7.86      0.91
    6    4   11      2.52      3.25
    7    4   11      0.29      4.33
    8    4   11      1.47      0.48
    9    4   11      0.54      1.30
   11    4   11     -2.49     -3.32
   12    4   11      7.78      7.17
   13    4   11     -5.78     -1.88
   14    4   11      6.04      3.99
   15    4   11      6.99      7.31
   16    4   11      5.31      1.35
   17    4   11      9.28     -2.43
   18    4   11      8.20     -6.91
    0    5   11      5.61      5.61
    1    5   11      0.09     -1.90
    2    5   11      0.06      0.26
    3    5   11      3.00     -1.15
    4    5   11     -2.15      1.68
    6    5   11     -0.15     -0.39
    7    5   11     -4.42     -4.14
    8    5   11      3.51     -3.37
    9    5   11     -6.29     -3.36
   10    5   11      3.11     -1.46
   11    5   11     -4.08     -5.61
   12    5   11      1.22     -4.07
   13    5   11     -7.75      0.42
   14    5   11      4.29     -6.46
   15    5   11     -0.63      6.00
   16    5   11     -9.94    -11.12
   18    5   11     -6.77     -6.97
    1    6   11     -0.70     -7.43
    2    6   11     -2.88     -0.24
    3    6   11      2.43     -3.22
    4    6   11      0.22     -0.48
    5    6   11     -0.68     -4.58
    6    6   11      5.75     -1.15
    7    6   11     -0.06      1.80
    8    6   11      0.57      1.18
    9    6   11      4.15     -0.91
   10    6   11      4.92      1.28
   11    6   11     -1.72     -1.54
   12    6   11      4.35     -5.49
   13    6   11      3.39      6.38
   14    6   11      0.59     -9.34
   15    6   11     -2.25      7.11
   16    6   11      2.59      0.61
   17    6   11      4.17     16.06
   18    6   11      1.40      1.78
    0    7   11      2.77      5.02
    1    7   11      3.05      4.56
    2    7   11     -2.05      3.73
    3    7   11      1.78      0.99
    4    7   11     -0.50      2.98
    5    7   11     -4.30      1.99
    6    7   11      1.52      0.96
    7    7   11     -4.13      1.45
    8    7   11     -4.24     -1.98
    9    7   11      2.04     -3.65
   10    7   11     -3.42      3.30
   11    7   11     -2.42      0.97
   12    7   11      8.06     -1.40
   13    7   11     -1.65      1.40
   14    7   11     -1.39     -5.33
   15    7   11      2.03      0.69
   16    7   11      9.89     -5.01
   17    7   11      1.28     -3.68
   18    7   11     -1.90     -4.10
    1    8   11     -0.18     -1.53
    2    8   11     -3.21     -2.70
    3    8   11     -2.61     -2.39
    4    8   11      0.27     -0.06
    5    8   11     -2.90     -0.79
    6    8   11      3.01     -4.60
    7    8   11      1.88     -0.19
    8    8   11      2.64      2.68
    9    8   11      4.36      1.28
   10    8   11      2.51      3.27
   11    8   11     -0.57      5.69
   12    8   11      1.06      1.80
   13    8   11     -1.75      1.55
   14    8   11      1.97      4.01
   15    8   11     -3.01     -2.33
   16    8   11    -10.34     -7.16
   17    8   11     -0.99     -7.53
    0    9   11     -3.25     -1.23
    1    9   11      3.49      0.30
    2    9   11      0.76      4.74
    3    9   11     -0.21      1.31
    4    9   11      4.91      1.82
    5    9   11     -2.64      3.01
    6    9   11      0.18      0.31
    7    9   11      1.54      3.32
    9    9   11     -1.51     -0.05
   10    9   11     -0.43     -6.60
   11    9   11     -4.71      2.84
   12    9   11     -4.76     -2.60
   15    9   11     -1.46     -2.77
   16    9   11     -5.17     10.23
   17    9   11      9.03     -1.22
    1   10   11      0.75     -0.01
    2   10   11     -1.29     -2.57
    3   10   11     -0.56     -3.21
    4   10   11      0.99     -3.78
    5   10   11     -1.74     -0.20
    6   10   11      0.09     -1.82
    7   10   11      2.06     -0.94
    8   10   11     -4.62     -2.35
    9   10   11      0.68      4.11
   10   10   11      5.79     -4.84
   11   10   11     -1.78      1.31
   12   10   11      2.25     -2.07
   13   10   11     -4.81     -0.70
   15   10   11      3.12      4.66
   17   10   11     -1.55     -1.65
    0   11   11     -1.24      2.13
    1   11   11     -0.73     -1.97
    2   11   11      0.54      0.45
    3   11   11     -0.88      3.04
    4   11   11      1.37      0.77
    5   11   11      1.86      1.70
    6   11   11     -0.98      2.31
    7   11   11     -0.90     -0.07
    8   11   11     -2.15     -0.53
    9   11   11     -5.53      3.38
   10   11   11     -3.68     -3.74
   11   11   11     -7.07     -0.86
   12   11   11     -0.35      0.79
   13   11   11     -4.74      4.81
   15   11   11      6.65     -3.99
   16   11   11     -4.81     -7.34
   17   11   11     -1.94      4.37
    1   12   11      1.67     -3.77
    2   12   11      3.02      2.85
    3   12   11     -3.08     -1.91
    4   12   11      2.53      0.81
    5   12   11     -3.06      0.01
    6   12   11      0.24      0.65
    7   12   11      1.31     -1.04
    8   12   11      4.88     -1.67
    9   12   11      0.27      1.75
   10   12   11      5.79      1.05
   11   12   11      9.94      2.42
   12   12   11      6.04     -0.42
   13   12   11     13.43      3.28
   14   12   11     -4.77     -0.94
   15   12   11      9.44     -1.22
   16   12   11     -2.99      2.08
   17   12   11      1.27      6.27
    0   13   11     -0.40      4.48
    1   13   11     -0.17      1.00
    2   13   11      1.23      2.57
    3   13   11     -3.46     -2.10
    4   13   11     -0.75      2.56
    5   13   11     -1.32     -2.17
    6   13   11      0.65     -3.01
    7   13   11     -0.23      0.86
    8   13   11      0.91     -4.64
    9   13   11     -1.31     -1.44
   10   13   11      1.29     -1.91
   11   13   11     -5.55     -4.89
   12   13   11     -8.82     -5.84
   13   13   11      2.00      0.95
   14   13   11     -7.35      7.59
   15   13   11     -0.19     -1.53
   16   13   11      2.67     -0.32
    1   14   11     -3.11     -1.91
    2   14   11     -0.69      0.85
    3   14   11      2.99     -0.30
    4   14   11     -0.97     -0.09
    5   14   11      3.35     -1.59
    6   14   11     -2.92      1.20
    7   14   11     -0.31      5.13
    8   14   11      1.27     -1.56
    9   14   11     -2.61      3.53
   10   14   11      3.14      6.55
   11   14   11     -0.39      6.65
   12   14   11      2.74      3.66
   13   14   11      4.62     -1.53
   14   14   11      4.78      1.91
   15   14   11     -0.41     -7.69
   16   14   11      4.29     -0.68
    0   15   11      2.72      2.48
    1   15   11     -0.10     -2.52
    2   15   11      1.38      1.72
    3   15   11      2.23     -1.40
    4   15   11     -1.44      0.87
    5   15   11      1.07      0.68
    6   15   11      3.94      0.45
    7   15   11      3.24      0.88
    8   15   11      5.01     -0.90
    9   15   11      1.33      2.62
   10   15   11      3.52     -2.73
   11   15   11      6.88      1.69
   12   15   11     -5.83     -5.43
   13   15   11     -2.76     -8.15
   14   15   11     -4.23      4.91
   15   15   11     -5.72     -2.18
    1   16   11     -0.88     -4.28
    2   16   11     -2.17     -0.77
    3   16   11     -1.31     -3.61
    4   16   11      2.49      1.35
    5   16   11     -1.67     -2.40
    6   16   11      1.93     -4.51
    7   16   11     -7.33      1.50
    8   16   11     -3.73      0.80
    9   16   11     -5.19     -1.69
   10   16   11    -10.98     -8.24
   12   16   11     -7.17      5.73
   13   16   11      2.46      1.91
   14   16   11      1.18      7.29
    0   17   11     -2.09      2.99
    1   17   11      3.83      3.64
    2   17   11      0.29      0.88
    3   17   11      2.21     -0.35
    4   17   11     -0.12      2.83
    5   17   11     -5.33      2.51
    7   17   11     -2.94      1.88
    8   17   11      2.29     -0.42
    9   17   11      0.43     -3.28
   10   17   11     -2.79     -0.71
   13   17   11      0.21     -9.92
   14   17   11      1.31     -3.44
    1   18   11      4.36     -1.99
    2   18   11     -5.14     -0.41
    3   18   11     -1.75     -2.77
    4   18   11     -0.59     -0.49
    7   18   11      2.28     -4.79
    8   18   11     -0.54      1.82
    9   18   11      3.50      0.81
    0   19   11     -6.81      4.11
    1   19   11     -1.07     -0.91
    2   19   11     -0.29      9.18
    3   19   11      3.07      0.24
    4   19   11      1.75      1.86
    6   19   11     -1.71      4.27
    8   19   11     -2.93      5.27
    9   19   11     10.23      3.14
    1   20   11      4.39     -2.21
    2   20   11      2.60      2.39
    3   20   11     -1.64     -1.06
    5   20   11      2.90     -0.13
    7   20   11      3.22     -2.41
    8   20   11     -2.40     -5.17
    9   20   11     -0.52     -1.81
    0   21   11     -5.36     -3.39
    1   21   11     -4.41     -0.64
    2   21   11     -5.60     -5.22
    3   21   11     -0.08      2.06
    9   21   11     -5.32      2.66
    1   22   11      4.73      0.21
    2   22   11      6.28     -6.75
    3   22   11      4.91      6.54
    5   22   11     -5.90      1.84
    7   22   11      1.13     -4.79
    0   23   11     -0.04     -1.38
    1   23   11     -2.62      2.52
    2   23   11     -7.98     -1.80
    5   23   11     -5.53     -0.15
    2   24   11      4.33     -3.34
    3   24   11      6.27      2.84
    0   25   11     -1.96     -8.90
    0    0   12     -3.36      3.19
    2    0   12     -2.98      7.45
    4    0   12     -5.83      4.61
    6    0   12      1.13     -4.22
    8    0   12      4.46     -8.52
   10    0   12     -5.24     -2.24
   12    0   12     -0.18      1.76
   14    0   12      1.92      1.16
   16    0   12     -3.14      2.42
    1    1   12      3.45     -4.54
    2    1   12     -4.25      0.26
    3    1   12      5.39     -4.06
    4    1   12     -4.97      3.21
    5    1   12      4.94     -0.22
    6    1   12     -2.64      0.84
    7    1   12      0.53      5.07
    8    1   12      4.76      1.31
    9    1   12     -0.76      2.86
   10    1   12     11.83     -1.66
   12    1   12      4.76      6.22
   13    1   12     -3.16     -4.93
   15    1   12      3.70      4.10
   16    1   12    -10.11     -0.73
    0    2   12     -1.73      0.31
    1    2   12      1.88     -2.21
    2    2   12     -2.08      3.33
    3    2   12      6.80      1.04
    4    2   12     -3.72      1.12
    5    2   12      2.90      3.49
    6    2   12     -4.07     -0.46
    7    2   12     -0.42     -1.14
    8    2   12      1.30     -1.86
    9    2   12     -1.22     -6.68
   10    2   12      4.07     -3.72
   11    2   12     -6.02     -7.33
   12    2   12      3.32     -2.55
   13    2   12      1.83     -4.68
   14    2   12     -0.16      0.63
   15    2   12      6.78     -0.37
   16    2   12    -11.89     -8.36
    1    3   12      2.07      0.13
    2    3   12     -1.35     -0.12
    3    3   12      1.64     -3.89
    4    3   12     -0.12     -6.53
    5    3   12      1.08     -1.73
    6    3   12      4.99     -5.70
    7    3   12     -3.06      4.18
    8    3   12      1.99     -0.52
    9    3   12     -3.20      5.89
   10    3   12     -2.80      2.72
   11    3   12      4.90      5.22
   12    3   12      6.66      3.12
   13    3   12      4.03      8.20
   14    3   12     -6.42     -2.41
   15    3   12     10.79     -1.12
   16    3   12     -5.17      3.27
    0    4   12     -3.39      2.03
    1    4   12     -0.90     -0.07
    2    4   12     -4.29      0.32
    3    4   12     -1.99      5.63
    4    4   12     -0.03      1.23
    5    4   12     -4.57      5.25
    6    4   12      3.36      0.66
    7    4   12     -5.93      5.33
    8    4   12      3.16     -5.52
    9    4   12      0.62      6.00
   10    4   12     -4.66     -2.07
   11    4   12      2.04      2.30
   12    4   12    -13.17     -3.27
   13    4   12      1.27      2.77
   14    4   12    -10.73     -1.88
   15    4   12     14.47      1.76
    1    5   12     -0.89     -2.16
    2    5   12     -1.17     -2.95
    3    5   12     -1.38      0.29
    4    5   12     -0.06     -5.60
    5    5   12     -5.79     -3.24
    6    5   12      1.68     -5.65
    7    5   12     -3.85     -2.96
    8    5   12     -0.93      3.38
    9    5   12     -2.92     -2.49
   10    5   12     -5.70      0.53
   11    5   12     -4.74     -5.90
   12    5   12     -9.61     -0.28
   13    5   12      7.18     -3.16
   14    5   12    -14.90      2.98
   16    5   12     -6.68      4.47
    0    6   12      2.32      2.49
    1    6   12      2.47      1.22
    2    6   12      2.47      2.46
    3    6   12      2.17      2.66
    4    6   12      4.17      5.23
    5    6   12      1.87      3.80
    6    6   12      4.79      4.51
    7    6   12      0.04      2.34
    8    6   12      1.67      5.08
    9    6   12      1.67     -9.32
   10    6   12      6.68      5.81
   11    6   12      1.68      1.36
   12    6   12      7.20     -0.47
   13    6   12      6.47     -3.68
   14    6   12     -6.35      3.40
   16    6   12      4.28      2.39
    1    7   12      1.69     -2.41
    2    7   12      0.85     -0.76
    3    7   12     -1.19     -3.25
    4    7   12      0.34      1.08
    5    7   12     -1.77     -2.78
    6    7   12     -2.35     -1.36
    7    7   12     -1.16     -6.41
    8    7   12      0.78     -0.42
    9    7   12      0.15     -2.92
   10    7   12      3.02      1.32
   11    7   12      0.95      0.66
   12    7   12      2.57     -2.14
   16    7   12     -8.58      4.34
    0    8   12     -2.83      0.33
    1    8   12     -1.84     -2.15
    2    8   12      0.90     -0.38
    3    8   12     -1.62     -0.54
    4    8   12      0.40      0.26
    5    8   12     -0.05      1.02
    6    8   12      1.07      2.26
    7    8   12      2.71     -2.15
    8    8   12      0.52      6.32
    9    8   12     -1.03     -3.15
   10    8   12     -0.45     -5.04
   11    8   12     -0.03     -0.44
   12    8   12     -5.40      8.09
   13    8   12      3.24     -2.63
   14    8   12      4.82     -0.67
   15    8   12      0.09     -5.25
   16    8   12      1.01      5.54
    1    9   12     -0.23      2.67
    2    9   12     -0.40      2.33
    3    9   12      0.86      0.12
    4    9   12     -0.33     -1.85
    5    9   12     -0.84     -0.79
    6    9   12     -0.25     -0.26
    7    9   12     -2.48     -3.94
    8    9   12     -1.02      4.23
    9    9   12     -1.53      1.67
   10    9   12      0.43      1.65
   12    9   12     -4.04      1.63
   13    9   12      1.81     -5.07
   14    9   12     -8.33      0.30
   15    9   12      5.50     -4.37
   16    9   12      6.35      5.22
    0   10   12      3.92      0.62
    1   10   12     -2.10      0.21
    2   10   12     -2.18     -3.10
    3   10   12     -0.53     -0.56
    4   10   12     -0.88      0.13
    5   10   12     -0.21     -1.83
    6   10   12      2.06      3.43
    8   10   12      4.86      2.16
    9   10   12      1.64      5.40
   10   10   12     -0.60      1.20
   11   10   12      1.68     -0.14
   13   10   12      1.60      6.69
   14   10   12     -8.24     12.06
   15   10   12      5.31     -6.72
    1   11   12     -3.52     -0.29
    2   11   12      2.78     -0.71
    3   11   12      0.48      2.82
    4   11   12      2.42     -0.04
    5   11   12      4.23     -0.48
    6   11   12     -1.10      3.46
    7   11   12     -0.10     -4.15
    8   11   12     -1.78     -2.97
    9   11   12     -3.68     -1.04
   10   11   12     -5.89      0.60
   11   11   12      0.94     -5.67
   13   11   12      6.53    -13.19
   14   11   12     -0.67     -1.62
   15   11   12     -3.64    -13.47
    0   12   12      3.83     -0.11
    1   12   12      3.92      1.45
    2   12   12      2.25     -0.42
    3   12   12     -0.53     -1.26
    4   12   12     -3.05      2.01
    5   12   12     -0.16     -0.52
    6   12   12     -6.51      2.29
    7   12   12     -1.20     -1.60
    8   12   12     -0.98      1.75
    9   12   12      2.81     -3.56
   10   12   12      2.23     -0.70
   11   12   12      1.15     -2.39
   13   12   12     -1.00     -0.66
   14   12   12      1.31      9.81
   15   12   12     -2.39      6.99
    1   13   12     -1.06     -2.66
    2   13   12     -3.10      1.39
    3   13   12      1.82     -2.97
    4   13   12     -1.26      4.66
    5   13   12      1.64     -6.35
    6   13   12      2.44      5.52
    7   13   12     -0.44      0.20
    8   13   12     -0.27      1.17
    9   13   12      0.25     -0.99
   10   13   12     -2.30      1.85
   12   13   12     -2.89      2.66
   13   13   12      3.79      1.39
   14   13   12      4.78     -2.66
    0   14   12     -0.29      6.78
    1   14   12     -0.65      0.15
    2   14   12      0.29      5.14
    3   14   12      1.56     -2.43
    4   14   12     -1.42      2.53
    5   14   12     -2.13     -3.14
    6   14   12      3.31      0.59
    7   14   12     -3.27     -5.38
    8   14   12      1.11     -2.25
    9   14   12      3.10     -1.48
   10   14   12      2.59     -3.05
   11   14   12     11.11     -6.11
   12   14   12      3.13     -1.28
   13   14   12     -4.18     -5.00
   14   14   12     -3.16      1.21
    1   15   12      0.13     -4.19
    2   15   12     -3.31     -1.69
    3   15   12     -2.96     -1.19
    4   15   12     -0.61     -0.18
    5   15   12     -0.89      2.50
    6   15   12      3.76     -5.40
    7   15   12      0.58      2.19
    8   15   12      2.48      3.96
    9   15   12      0.89     -0.20
   10   15   12     -8.32      2.13
   11   15   12     -2.24     -0.88
   12   15   12     -5.79     11.53
   13   15   12     -0.44     -1.52
    0   16   12     -4.23      1.31
    1   16   12      3.31      3.33
    2   16   12      0.00      2.16
    3   16   12      1.00     -0.82
    4   16   12      3.55     -0.95
    5   16   12     -0.26      3.79
    6   16   12     -1.85      1.63
    7   16   12     -0.22      6.31
    8   16   12     -3.77      3.07
    9   16   12      0.49      6.08
   10   16   12     -5.15      6.85
   11   16   12      3.45      3.22
   12   16   12      4.08      0.99
   13   16   12      6.10     -2.63
    1   17   12      1.12     -1.67
    2   17   12      4.16     -1.54
    3   17   12     -1.80     -3.05
    4   17   12      0.92     -2.35
    5   17   12     -0.73      0.23
    6   17   12     -0.53      0.58
    7   17   12      3.65     -6.73
    8   17   12     -3.11     -5.57
    9   17   12      7.77     -2.54
   10   17   12      1.23     -6.52
   11   17   12     -3.55     -9.36
   12   17   12     -7.44     -3.38
    0   18   12      2.75     -4.42
    1   18   12     -7.02     -0.41
    2   18   12      5.47      3.06
    4   18   12     -0.14     -3.76
    5   18   12      2.67     -0.59
    6   18   12      0.07      0.12
    7   18   12      0.14     -5.87
    8   18   12     -7.56     -0.23
   10   18   12     -2.50      1.10
   11   18   12      0.19     -2.28
    1   19   12     -1.69     -0.56
    2   19   12      4.34     -2.05
    3   19   12      2.92      1.63
    4   19   12     -4.57     -1.56
    5   19   12      1.83      0.09
    6   19   12     -4.81      6.33
    7   19   12      4.40      5.00
    8   19   12     -3.02      6.73
    0   20   12      4.92      5.27
    1   20   12     -1.86      0.01
    2   20   12     -8.30     -0.05
    3   20   12      0.51      4.61
    4   20   12     -5.65      1.30
    5   20   12      2.18     -2.99
    6   20   12     -4.15     -0.68
    7   20   12      9.82     -2.05
    8   20   12     -3.66     -7.79
    1   21   12     -6.10      2.43
    2   21   12     -5.48     -5.55
    4   21   12     -1.18     -3.89
    5   21   12      1.08      2.69
    6   21   12     -6.27     -4.16
    0   22   12      8.29     -5.82
    1   22   12      7.55      2.16
    3   22   12      4.71      5.71
    2    0   13     -1.26      2.53
    4    0   13      9.67      0.83
    6    0   13      3.69     -4.91
    8    0   13      3.01     -2.17
   12    0   13     -4.28     -1.15
   14    0   13    -15.92    -12.41
    0    1   13     -1.13      0.73
    1    1   13     -0.24     -1.24
    2    1   13     -1.70      1.37
    3    1   13      0.13     -1.41
    4    1   13      2.95     -0.28
    5    1   13     -5.14      3.56
    6    1   13      5.66      5.56
    7    1   13     -3.66      2.70
    8    1   13      9.77      9.18
    9    1   13     -7.17     -5.31
   10    1   13      4.29      1.41
   12    1   13     -1.12     -1.68
   13    1   13      2.67      5.62
   14    1   13     -0.32      1.30
    1    2   13      4.26     -2.00
    2    2   13     -1.73     -0.48
    3    2   13     -2.37     -0.08
    4    2   13     -1.48     -4.76
    5    2   13     -0.54     -0.53
    6    2   13      3.24     -3.11
    7    2   13     -4.56     -6.89
    8    2   13      4.07      4.62
    9    2   13     -3.97     -8.51
   10    2   13     -0.84     14.28
   11    2   13      0.77     -6.23
   13    2   13      7.65      2.67
   14    2   13     -3.50     -4.03
    0    3   13      1.74      4.05
    2    3   13      0.88      1.52
    3    3   13      1.24      3.32
    4    3   13      3.08      0.03
    6    3   13     -1.13      2.79
    7    3   13     -2.11     -1.60
    8    3   13      1.31      7.99
    9    3   13      7.00     -7.14
   10    3   13      0.57      9.56
   11    3   13      9.96     -7.21
   12    3   13      1.33      3.43
   14    3   13     -0.65      0.99
    1    4   13     -3.58      0.50
    2    4   13     -1.35      2.21
    3    4   13     -2.61      1.42
    4    4   13      2.83      2.37
    5    4   13     -1.72     -1.15
    6    4   13      5.41      1.66
    7    4   13     -0.51     -4.51
    8    4   13      3.61      2.05
    9    4   13      1.88     -3.69
   10    4   13     -1.21      1.65
   11    4   13     -8.32      9.85
   12    4   13     -6.76     -0.72
   14    4   13      1.68      1.85
    0    5   13      1.43     -4.48
    1    5   13      0.59     -1.19
    2    5   13      3.63     -3.22
    3    5   13     -2.92     -4.34
    4    5   13      4.47     -0.09
    5    5   13     -0.87     -3.30
    6    5   13     -2.92      1.14
    7    5   13     -2.77      0.62
    8    5   13     -3.42      3.21
    9    5   13     -3.70      3.18
   10    5   13      1.07     -6.88
   12    5   13      3.41    -15.13
   13    5   13      3.67      2.95
   14    5   13     -4.00     -2.07
    1    6   13     -3.02      0.05
    2    6   13      1.47     -0.44
    3    6   13     -6.19      0.17
    4    6   13      0.61     -0.39
    5    6   13      1.38     -0.48
    6    6   13     -0.72      1.03
    7    6   13      4.44     -2.62
    8    6   13     -5.65     -2.35
    9    6   13      0.53     -5.19
   10    6   13     -2.57    -10.30
   11    6   13      2.18      0.18
   12    6   13    -10.66    -12.10
   13    6   13     -0.93     -3.10
   14    6   13     -1.69     -9.57
    0    7   13     -1.14      4.47
    1    7   13     -1.02     -0.33
    2    7   13      1.64      2.14
    3    7   13      1.51      0.55
    4    7   13     -1.16     -0.98
    5    7   13      4.62      3.58
    6    7   13     -2.01      0.32
    7    7   13      1.19     -2.50
    8    7   13      0.73      4.65
    9    7   13      0.03      4.01
   10    7   13     -3.34      1.66
   11    7   13      0.70      4.29
   12    7   13      0.30     10.22
   13    7   13      5.85      5.22
   14    7   13      2.03     -2.26
    1    8   13      1.94     -3.27
    2    8   13      0.68      3.16
    3    8   13      2.28      0.01
    4    8   13     -5.77      1.03
    5    8   13      1.44      1.06
    6    8   13     -4.81     -0.37
    7    8   13      1.13      2.04
    8    8   13      2.84      2.54
    9    8   13     -0.29      3.06
   10    8   13      1.56     -3.78
   11    8   13      3.92     -2.49
   12    8   13      1.76      2.04
   13    8   13     -3.56     -2.95
   14    8   13     -4.08      1.08
    0    9   13      5.05      1.07
    1    9   13      0.22      0.07
    2    9   13      0.10      1.79
    3    9   13      1.30     -1.02
    4    9   13     -0.46     -2.62
    5    9   13      2.37     -2.67
    6    9   13     -1.22     -0.59
    9    9   13      4.82     -0.87
   10    9   13     -0.54     -1.74
   11    9   13      3.60     -2.11
   13    9   13      3.32      4.86
   14    9   13      5.15      9.11
    1   10   13     -4.36     -1.16
    2   10   13     -2.78     -1.98
    3   10   13     -1.47      1.32
    4   10   13     -2.96     -0.08
    5   10   13     -0.39     -0.37
    6   10   13      1.12      0.75
    7   10   13     -2.78     -0.23
    9   10   13      1.22      6.52
   10   10   13     -4.62      5.77
   11   10   13      1.00      6.01
   12   10   13     -2.65     -3.61
   13   10   13      0.28      0.58
   14   10   13     -1.65     -5.84
    0   11   13     -0.53      2.07
    1   11   13      3.52     -2.33
    2   11   13      3.69      0.67
    3   11   13      2.34      0.22
    4   11   13      1.39      1.42
    5   11   13      4.74     -0.60
    6   11   13      3.86      1.78
    7   11   13     -2.15      7.64
   10   11   13     -2.70     -5.40
   11   11   13     -0.41      2.70
   12   11   13     -5.74     -2.73
   13   11   13     -2.29     -1.53
    1   12   13     -4.17     -3.00
    2   12   13     -1.76     -0.24
    3   12   13     -2.74     -1.96
    4   12   13     -0.67     -1.07
    5   12   13     -3.80      1.35
    6   12   13      1.55     -5.98
    7   12   13      0.04      5.23
   10   12   13     -2.14     -3.41
   11   12   13      6.05      4.55
   12   12   13      0.17      4.36
   13   12   13      5.69     -2.19
    0   13   13      6.06      5.03
    1   13   13     -1.81      3.30
    2   13   13      6.45      1.09
    3   13   13      2.95      5.05
    4   13   13      2.85     -0.89
    5   13   13     -2.97      7.71
    6   13   13      3.99     -6.88
    7   13   13     -0.34      5.21
    9   13   13      3.43      3.87
   10   13   13     -6.16     -1.41
   11   13   13      2.21     -5.08
   12   13   13     -0.87     -1.48
    1   14   13     -1.37     -3.01
    2   14   13      0.55     -3.73
    3   14   13     -4.79     -0.75
    4   14   13     -1.14     -4.07
    5   14   13     -2.16      3.29
    7   14   13      1.56     -4.41
    9   14   13      4.16     -3.21
   10   14   13     -2.21     -0.98
   11   14   13      0.29     -3.74
   12   14   13      3.91      6.31
    0   15   13     -0.67      1.96
    1   15   13     -0.84      2.30
    2   15   13      1.62      3.24
    3   15   13     -3.40      2.32
    4   15   13      4.19      0.55
    5   15   13      1.25      2.71
    7   15   13      8.77     -2.15
    8   15   13      0.12      4.93
    9   15   13      6.80      0.32
   10   15   13      2.33      7.57
   11   15   13      1.53     -1.04
    1   16   13     -4.12      3.70
    2   16   13      3.35     -4.07
    3   16   13     -4.28     -0.49
    4   16   13     -1.17     -6.80
    5   16   13     -4.26     -0.24
    6   16   13      0.18      4.58
    7   16   13     -0.83     -5.32
    8   16   13     -5.69      0.94
    9   16   13      0.82     -4.17
   10   16   13     -1.25      0.02
    0   17   13      3.79    -10.97
    1   17   13     -5.68      0.36
    2   17   13      3.78     -5.37
    3   17   13      3.79      4.08
    4   17   13      0.67     -1.00
    5   17   13      2.50      0.33
    6   17   13      2.77      1.56
    7   17   13     -3.58     -0.13
    8   17   13     -3.46      2.30
    9   17   13     -6.08      2.85
    1   18   13     -7.92      4.74
    2   18   13      1.56      2.21
    3   18   13      0.43      1.56
    4   18   13     -0.20      0.59
    5   18   13     -2.59     -6.32
    6   18   13      0.05     -0.72
    7   18   13      3.42      2.09
    0   19   13     18.48     -1.19
    1   19   13      2.25     -2.79
    2   19   13      2.29     -1.40
    3   19   13     -0.51     -1.76
    4   19   13      7.81      3.89
    5   19   13     -1.78      0.70
    0    0   14     -0.65      1.61
    2    0   14     -0.92      0.40
    4    0   14     -0.22     -5.62
    6    0   14      1.62     -7.31
    8    0   14      6.80    -11.91
   10    0   14     -1.53      1.03
   12    0   14     -7.83      1.58
    1    1   14     -0.97     -3.72
    2    1   14      0.99     -0.49
    3    1   14     -1.99      2.73
    4    1   14     -2.10      5.77
    5    1   14     -0.83     -2.18
    6    1   14      2.54      0.78
    9    1   14     -2.87     -2.10
   10    1   14     -1.88     -0.47
   11    1   14      0.10     -8.02
   12    1   14     -2.80    -12.92
    0    2   14      1.52      2.30
    1    2   14      0.15     -0.28
    2    2   14      1.61     -2.17
    3    2   14     -0.63     -0.33
    4    2   14      3.33      2.30
    5    2   14     -0.87     -1.86
    6    2   14      0.34      8.05
   10    2   14      3.07     10.47
   11    2   14      1.85     -0.25
   12    2   14      3.14      3.67
    1    3   14      0.95      3.85
    2    3   14      2.72     -1.39
    3    3   14     -0.04      0.23
    4    3   14      4.13      2.73
    5    3   14     -3.14     -1.48
    8    3   14     -5.32      3.42
    9    3   14      5.66     -7.97
   10    3   14     -7.21     -0.20
   11    3   14      2.24      1.26
   12    3   14     -4.32      1.03
    0    4   14     -2.62     -0.82
    1    4   14     -0.34      3.15
    2    4   14      1.10     -0.57
    3    4   14     -2.69     -2.26
    4    4   14      1.75     -0.17
    5    4   14      2.22     -6.14
    6    4   14     -1.45     -2.14
    7    4   14      6.31     -1.21
    8    4   14     -8.75      2.13
   10    4   14     -3.70     -2.31
   11    4   14      9.32      5.14
   12    4   14     -2.40      1.63
    1    5   14     -1.32      0.22
    2    5   14     -3.13     -0.54
    3    5   14     -2.44      1.42
    4    5   14     -5.44      4.84
    5    5   14      0.76      4.88
    6    5   14     -4.67      4.81
    7    5   14      3.97      1.96
    9    5   14     -2.64      9.06
   10    5   14      2.31      1.92
   11    5   14     -4.20      2.55
   12    5   14     -2.85      6.76
    0    6   14      4.48     -0.54
    1    6   14     -0.77     -0.07
    4    6   14     -1.48     -2.16
    5    6   14      5.90     -2.03
    6    6   14      0.06     -8.48
    7    6   14     -0.20     -4.24
    8    6   14      4.60     -9.29
    9    6   14     -8.78      1.05
   11    6   14     -6.18     -2.00
   12    6   14      9.77      2.17
    1    7   14     -4.80     -1.01
    3    7   14     -2.18     -4.05
    5    7   14     -1.75      3.09
    6    7   14     -4.54      1.98
    7    7   14     -3.19      5.93
    8    7   14      6.58     -4.45
    9    7   14      0.75     10.38
   10    7   14      2.74     -1.58
   11    7   14     -1.14     -1.20
   12    7   14      6.13     -2.24
    0    8   14      0.34     -4.84
    1    8   14     -0.40      2.19
    2    8   14     -0.72      1.53
    3    8   14      0.74      5.40
    4    8   14      3.55      0.15
    5    8   14     -1.31      2.14
    6    8   14      5.23      2.41
    7    8   14     -1.07      2.05
    8    8   14      0.08     -4.86
    9    8   14     -3.78     -1.90
   10    8   14     -3.02     -0.59
   11    8   14     -2.11     -7.98
   12    8   14     -4.03     -1.62
    1    9   14      2.16      1.94
    2    9   14     -0.34     -0.93
    3    9   14     -1.06     -0.63
    4    9   14     -1.09     -3.42
    6    9   14      0.30     -2.83
    7    9   14    -11.41      3.66
    8    9   14     -1.80     -4.16
   10    9   14      3.87      9.43
   11    9   14      2.88      0.32
   12    9   14     -0.15      5.04
    0   10   14      0.19      3.78
    1   10   14     -1.20     -2.81
    2   10   14      1.26      1.68
    3   10   14     -1.63      0.74
    4   10   14      3.22      3.60
    6   10   14      6.21     -7.39
    7   10   14      3.84      6.10
    8   10   14      9.77     -2.83
    9   10   14      1.28     -2.00
   10   10   14     -0.97     -0.02
   11   10   14      0.84     -1.43
    1   11   14      0.43     -0.11
    2   11   14      0.64     -1.44
    3   11   14     -0.61     -3.91
    5   11   14     -4.20     -2.62
    6   11   14      1.70     -5.12
    7   11   14     -1.98      2.23
    8   11   14     -2.15      2.98
    9   11   14     -3.41     -4.45
    0   12   14     -0.55     -5.39
    1   12   14      0.14      4.09
    2   12   14     -4.14     -3.05
    3   12   14      2.62      3.20
    4   12   14     -0.59      2.48
    6   12   14      1.58      0.10
    7   12   14     -1.93     -1.86
    8   12   14      3.81      7.67
    9   12   14      2.74     -2.20
   10   12   14      2.41      4.48
    1   13   14      0.26      3.79
    2   13   14      0.87     -3.21
    3   13   14      0.46      1.62
    4   13   14      2.81     -5.24
    6   13   14      1.56     -3.86
    7   13   14     -5.30     -5.55
    8   13   14      0.38      2.66
    9   13   14     -4.65     -1.83
   10   13   14     -0.32      0.96
    0   14   14      1.51     -6.00
    1   14   14      1.19     -0.07
    2   14   14      2.60     -0.63
    3   14   14     -7.07      3.62
    4   14   14      5.00     -0.92
    5   14   14     -4.80      3.64
    6   14   14      3.75      9.53
    7   14   14     -4.36     -1.51
    8   14   14      1.73     -0.18
    9   14   14     -0.97     -1.77
    1   15   14      1.87      5.35
    2   15   14      2.75      3.18
    3   15   14      0.78     -0.27
    5   15   14     -2.29     -3.24
    6   15   14      6.00      0.16
    7   15   14     -0.43     -4.02
    8   15   14      0.33     -1.71
    0   16   14     -6.14     -1.15
    1   16   14     -3.00     -3.85
    2   16   14     -3.47      0.21
    3   16   14     -1.21     -6.53
    4   16   14     -6.12      2.90
    5   16   14     -3.02     -4.33
    1   17   14      1.19     -0.05
    2   17   14      0.86      4.59
    2    0   15      2.61     -4.65
    4    0   15      6.89     -0.36
    6    0   15     -1.55     -0.19
    8    0   15      0.87      2.80
    0    1   15      3.28     -0.94
    1    1   15     -0.80      0.86
    2    1   15      1.69     -3.66
    3    1   15     -4.33      2.40
    4    1   15      2.76     -1.81
    5    1   15      2.02      0.62
    6    1   15      7.23     -2.33
    7    1   15      2.37      0.49
    8    1   15      8.81     -1.25
    9    1   15     -4.86     -3.00
    1    2   15     -1.35     -1.22
    2    2   15      2.06     -0.51
    3    2   15     -3.67     -4.15
    4    2   15     -0.74     -2.66
    5    2   15      2.80     -1.70
    6    2   15     -8.38      0.05
    7    2   15     -2.32     -0.34
    8    2   15      1.14      0.05
    9    2   15     -1.75      0.44
    0    3   15      0.24     -0.05
    1    3   15      0.09      1.20
    2    3   15      5.12      2.19
    3    3   15     -1.90     -1.55
    5    3   15      2.04      0.13
    6    3   15     -4.45      3.74
    7    3   15      3.44     -1.06
    8    3   15      0.30      3.88
    9    3   15     -1.89      4.82
    1    4   15     -3.97      0.14
    2    4   15      1.85      5.11
    3    4   15      0.68     -1.11
    4    4   15     -3.09      4.53
    5    4   15      5.19     -4.38
    6    4   15      1.33     -0.88
    7    4   15     -4.21     -3.62
    8    4   15      1.99     -7.57
    9    4   15      2.29      4.90
    0    5   15      1.93     -0.41
    1    5   15     -3.91     -1.52
    2    5   15      1.30      2.64
    3    5   15      2.89     -4.82
    4    5   15     -2.93      3.01
    5    5   15      3.75      0.86
    6    5   15      0.94      3.12
    7    5   15     -1.97      3.17
    8    5   15      3.80     -7.25
    9    5   15      2.38      9.08
    1    6   15      1.23      0.38
    2    6   15     -0.45     -0.94
    3    6   15     -0.49     -1.10
    4    6   15     -2.13     -1.41
    5    6   15     -4.75     -2.02
    7    6   15     -5.40      3.08
    8    6   15     -3.85     -3.72
    9    6   15     -1.54      0.36
    0    7   15     -1.05      1.43
    1    7   15      1.19     -0.62
    2    7   15     -2.94      4.37
    3    7   15      3.69      0.70
    4    7   15      2.69     -2.16
    5    7   15     -1.97     -2.16
    6    7   15     10.11      0.76
    7    7   15      0.33      3.07
    8    7   15      3.71     -1.53
    9    7   15      1.52     -3.72
    1    8   15     -0.09     -4.62
    2    8   15      1.78      0.28
    3    8   15      2.37     -3.19
    4    8   15      0.13      2.34
    5    8   15      0.28     -1.44
    6    8   15      1.98     -3.04
    7    8   15     -0.29      5.55
    8    8   15     -4.51      0.43
    9    8   15     -4.77     -3.88
    0    9   15      1.86     -2.02
    1    9   15     -3.97     -2.33
    2    9   15     -0.76     -1.96
    4    9   15     -0.77      3.69
    5    9   15     -4.05     -0.35
    6    9   15     -8.77     -3.22
    7    9   15      3.84      3.87
    8    9   15     -3.46      0.87
    1   10   15      1.52      3.68
    2   10   15      2.21      3.07
    3   10   15      1.90      0.00
    4   10   15      2.77      0.26
    5   10   15     -2.56      2.69
    6   10   15     -1.59     -4.32
    7   10   15      5.50     -2.62
    0   11   15     -4.04      0.03
    1   11   15      1.50     -1.54
    2   11   15     -5.85      0.48
    3   11   15      0.09     -4.66
    4   11   15     -1.39     -0.15
    5   11   15      3.09      3.74
    6   11   15      1.18     -1.29
    1   12   15      4.72      3.35
    2   12   15      1.72      1.68
    3   12   15      3.86      3.80
    4   12   15      4.22     -1.77
    5   12   15      4.63      0.80
    0   13   15     -2.29     -6.29
    1   13   15     -1.20     -2.87
    2   13   15     -0.57     -9.04
    3   13   15     -6.49      2.90
    4   13   15     -3.31     -9.12
    4    0   16     -1.38      4.23
    3    1   16     -5.00      0.12
    4    1   16     -1.43      5.58
    2    2   16      5.10     -0.23
    3    2   16      0.08     -6.66
    4    2   16      2.71      3.16
    5    2   16      0.89     -0.84
    1    3   16      1.06     -2.99
    2    3   16      0.68      4.22
    3    3   16      4.84     -3.89
    4    3   16     -0.42      2.99
    5    3   16      1.15      1.68
    1    4   16     -2.67     -0.55
    2    4   16     -3.48      3.49
    3    4   16      1.07     -4.71
    4    4   16     -4.54     -3.22
    5    4   16     -1.15      0.47
    1    5   16      4.28     -5.05
    2    5   16     -2.94      2.40
    3    5   16      3.23      2.59
    4    5   16      1.04     -0.77
    1    6   16      1.65     -2.02
    2    6   16     -3.60      2.14
    3    6   16      0.48      1.43
    4    6   16     -2.37     -6.03
    5    6   16     -7.07      0.74
    1    7   16      0.65      3.20
    2    7   16      0.90     -1.85
    3    7   16      0.06      1.69
    4    7   16      2.89      0.54
    0    8   16     -4.21      0.58
    1    8   16     -1.62      1.56
    2    8   16     -3.92     -2.36
    6    0    0     -8.20     -1.32
   25    8    0      1.00     -0.33
   25    9    0     -2.55     -0.54
   25   10    0      5.58     -0.38
   25   11    0      0.72     -0.14
   25   12    0     -0.52     -0.23
   25   13    0      1.70     -0.11
   25   14    0     -3.18     -0.05
   25   15    0      2.65     -0.26
   24   18    0      0.11      0.13
   23   20    0     -0.71      0.10
   22   22    0     -3.70     -0.26
   16   25    0      5.45      0.58
   20   25    0     -3.26      0.28
   12   33    0      3.99     -0.28
    9   34    0      5.72      0.30
   10   34    0      4.16     -0.23
    6   35    0      6.58     -0.21
    7   35    0     10.56      0.37
    8   35    0     -4.02     -0.16
   25    8    1     -0.27      0.26
   25    9    1      1.01     -1.76
   25   10    1      0.78     -2.84
   25   11    1     -0.96     -0.12
   25   12    1     -3.28     -1.39
   15   13    1      4.56      1.37
   25   13    1     -3.42     -1.44
   25   14    1     -0.68     -0.19
   25   15    1      0.85     -4.11
   23   20    1     -1.16     -1.29
   20   25    1      4.11      1.42
   14   31    1      3.80      5.74
   13   32    1      1.01     -1.68
   12   33    1      1.20     -5.30
   10   34    1      0.83      3.65
    6   35    1      8.49      3.85
    7   35    1      1.30     -1.20
    8   35    1     10.75      8.56
   25    7    2     -3.50      0.37
   25    8    2     -0.21     -2.83
   25    9    2     -1.55      0.07
   25   10    2     -1.74     -1.42
   25   11    2      0.75      2.17
   25   12    2     -0.71      1.87
   24   13    2      0.42     -1.71
   25   13    2      1.20     -1.18
   25   14    2     -0.58      0.32
   24   17    2      1.13      2.46
   21   23    2     -2.94      1.88
   19   24    2      0.76      4.40
   19   26    2      1.86      4.78
   17   28    2     -1.05     -2.62
   11   30    2     -0.75      1.78
   15   30    2     -0.78     -2.25
   13   31    2     -6.02     -3.00
   13   32    2     -1.35     -0.51
    0   34    2    -17.64    -16.93
    6   35    2      0.90      1.39
    7   35    2     -0.95      1.12
   25    1    3      1.69      2.43
   25    2    3      3.07     -0.45
   25    3    3     -1.38      3.87
   25    6    3     -2.23     -2.17
   25    7    3      3.64     -0.02
   25    8    3      0.62     -1.21
   25    9    3      0.40      2.50
   25   10    3      1.20      0.26
   24   11    3     -3.63     -4.47
   25   11    3      3.29      3.27
   25   12    3      2.02      1.12
   25   13    3      0.64      2.41
   25   14    3     -0.86     -2.34
   23   15    3     -4.69      0.58
   22   19    3      1.53     -0.73
   23   19    3     -1.36     -0.90
   22   21    3      1.73     -3.96
   20   24    3      0.07     -0.75
   18   27    3      3.50      0.30
   17   28    3     -1.81     -5.70
   15   29    3     -2.20     -3.30
   16   29    3      1.41      5.16
   14   30    3      3.85      3.08
   15   30    3     -2.15      0.27
   14   31    3      6.04     -0.28
   11   33    3     -0.52     -3.06
    9   34    3      0.74      2.04
    3   35    3     -1.64      1.84
    5   35    3      3.04     -6.50
    6   35    3     -1.66     -2.98
   25    1    4      1.31     -0.50
   25    2    4      2.21      3.90
   25    3    4     -0.08      2.74
   25    4    4      2.35     -4.70
   25    5    4      0.25     -1.44
   25    6    4      4.01      0.86
   25    7    4      5.84      2.62
   25    8    4      1.77      2.47
   24    9    4     -5.61     -1.73
   25    9    4      3.70     -0.36
   24   10    4     -4.24      1.20
   25   10    4      1.91     -2.96
   24   11    4     -1.46      1.02
   25   11    4      1.20     -3.18
   24   12    4      2.09     -1.04
   25   12    4     -0.50     -1.01
   24   13    4      2.02      1.55
   24   14    4      7.28     -0.56
   24   15    4      3.46     -0.49
   23   18    4     -5.09     -1.24
   19   19    4      0.92    -18.32
   22   20    4     -4.34     -0.25
   21   22    4      0.74      5.07
   18   23    4      4.55      5.20
   19   25    4      1.01      3.90
   18   26    4      1.30     -4.24
   17   27    4     -8.32      1.70
   15   28    4     -8.97      0.85
   13   31    4      1.58      3.74
   10   32    4      7.13      6.78
    2   33    4      4.15     -5.88
   10   33    4     -1.75     -2.62
    8   34    4      7.89     -0.96
    1   35    4     -4.87      1.46
    3   35    4     -1.69     -3.56
    4   35    4     -3.06     -7.43
    5   35    4     -0.24      1.05
   25    1    5      2.09      1.16
   25    2    5      0.13      1.07
   25    3    5     -3.08     -2.62
   24    4    5      3.91      1.99
   25    4    5     -0.30      3.85
   24    5    5     -1.48      0.46
   25    5    5     -0.41     -3.47
   24    6    5     -0.58     -0.60
   25    6    5      1.29     -2.36
   24    7    5      6.02      3.74
   25    7    5     -3.29     -1.88
   24    8    5      2.74      6.30
   25    8    5     -5.38     -2.41
   24    9    5      6.54      0.52
   25    9    5     -3.61     -3.62
   24   10    5      3.38      6.41
   25   10    5     -4.25     -1.25
   23   11    5      1.09     -7.14
   24   11    5      3.71      3.12
   25   11    5     -0.02     -2.49
   23   12    5     -5.41     -0.95
   24   12    5      0.29      2.25
   23   13    5     -1.73     -0.25
   24   13    5      3.74     -1.46
   24   14    5     -1.03     -1.53
   23   15    5     -1.63      1.55
   23   16    5     -0.65     -0.22
   20   17    5      4.33      3.59
   23   17    5      5.81     -1.84
   19   18    5     -7.11     -6.27
   21   18    5     -4.78      2.04
   22   19    5     -5.95      0.34
   21   21    5      2.25      3.55
   19   24    5     -0.78      4.45
   16   26    5      4.86     -5.69
   16   28    5     -0.74      1.74
   12   30    5      2.48     -7.11
    3   32    5      4.46     -3.04
   11   32    5      0.75     -0.07
    9   33    5     -2.29      2.39
    6   34    5     -3.11     -7.00
    0   35    5     -0.54     -4.23
    1   35    5      1.84     -2.91
    2   35    5     -1.73      2.31
   22    0    6     -8.94     -4.89
   24    0    6     -5.09     -3.67
   24    1    6      2.35      4.47
   25    1    6      1.69     -1.00
   24    2    6     -6.68      8.01
   25    2    6     -3.32     -2.26
   24    3    6      0.29      1.27
   25    3    6      2.93     -2.57
   24    4    6      3.44      0.10
   25    4    6     -5.09     -1.54
    5    5    6      7.11      0.63
   24    5    6     -1.22     -0.95
   25    5    6     -4.47     -3.76
   24    6    6      7.26      2.60
   25    6    6     -0.16     -0.79
   23    7    6     -2.60     -2.84
   24    7    6      4.51      3.97
   25    7    6     -3.80     -2.83
   23    8    6     -9.66     -1.64
   24    8    6      1.95      7.06
   25    8    6     -0.33     -0.73
   23    9    6     -3.90     -5.92
   24    9    6      2.80      0.23
   23   10    6     -1.90     -3.38
   24   10    6      2.66      0.87
   23   11    6      1.06     -2.82
   24   11    6     -2.57     -0.97
   22   12    6     -2.80      0.93
   23   12    6      2.10      6.23
   24   12    6     -4.20     -0.72
   22   13    6     -0.02     -3.96
   23   13    6     -2.36      2.99
   22   14    6     -3.99     -6.84
   23   14    6      2.11      3.50
   22   15    6      4.09     -7.04
   23   15    6      5.33     -0.03
   22   16    6      1.88     -1.06
   22   17    6      2.35      3.83
   22   18    6     -0.57      5.40
   21   20    6      4.36      2.20
   18   22    6     -0.41     -0.06
   19   23    6      3.54     -3.39
   17   26    6      3.42      3.51
   13   27    6     -0.85      0.24
   16   27    6     -1.33      4.42
   15   28    6      2.48     -4.91
    9   29    6      2.47      6.26
   14   29    6     -3.52     -0.74
   11   30    6     -0.01      4.28
   11   31    6      1.97     -3.53
    6   33    6     -3.45      3.73
    7   33    6     -0.15      1.62
    1   34    6     -2.13     -5.39
    2   34    6     -6.84     -3.62
    3   34    6     -0.33      0.14
    4   34    6     -1.22     -3.97
   24    0    7      9.32     -2.12
   23    1    7     -2.65     -0.43
   24    1    7      3.95      1.64
   25    1    7     -2.03      2.58
   23    2    7     -9.87     -1.42
   24    2    7     -2.32     -2.45
   25    2    7     -1.54     -0.05
   23    3    7      0.90      3.76
   24    3    7     -1.31     -4.76
   25    3    7      1.45      3.82
   23    4    7      5.00      3.75
   24    4    7     -3.51     -3.59
   25    4    7     -0.39      0.77
   23    5    7      0.90      6.72
[truncated: 606,049 more chars]
